# Supplementary material for: Proteomic Analysis of Rhesus Macaque Brain Explants Treated With Borrelia burgdorferi Identifies Host GAP-43 as a Potential Factor Associated With Lyme Neuroborreliosis
Source: Front Cell Infect Microbiol. 2021 Jun 10;11:647662. doi: 10.3389/fcimb.2021.647662 (PMC8224226; doi:10.3389/fcimb.2021.647662)
Supplement: Supplementary file 4 [file Table_1.xlsx]

## Sheet: Bb_6h-P_6h
GO	Gene Ontology term	Cluster frequency	Protein frequency of use	P-value
CellularComponent	cytosolic ribosome	7 out of 40 genes, 17.5%	101 out of 4227 genes, 2.4%	3.52263e-05
CellularComponent	cytosolic part	8 out of 40 genes, 20.0%	166 out of 4227 genes, 3.9%	0.000125426
CellularComponent	cytosolic large ribosomal subunit	5 out of 40 genes, 12.5%	59 out of 4227 genes, 1.4%	0.00020195
CellularComponent	ribosomal subunit	7 out of 40 genes, 17.5%	140 out of 4227 genes, 3.3%	0.00028064
CellularComponent	vesicle	28 out of 40 genes, 70.0%	1812 out of 4227 genes, 42.9%	0.000454642
CellularComponent	cell junction	14 out of 40 genes, 35.0%	595 out of 4227 genes, 14.1%	0.000695545
CellularComponent	large ribosomal subunit	5 out of 40 genes, 12.5%	79 out of 4227 genes, 1.9%	0.000791495
CellularComponent	focal adhesion	9 out of 40 genes, 22.5%	276 out of 4227 genes, 6.5%	0.000857257
CellularComponent	ribosome	7 out of 40 genes, 17.5%	169 out of 4227 genes, 4.0%	0.000879796
CellularComponent	cell-substrate adherens junction	9 out of 40 genes, 22.5%	277 out of 4227 genes, 6.6%	0.000879969
CellularComponent	plasma membrane part	20 out of 40 genes, 50.0%	1095 out of 4227 genes, 25.9%	0.000882645
CellularComponent	basolateral plasma membrane	10 out of 40 genes, 25.0%	339 out of 4227 genes, 8.0%	0.000922568
CellularComponent	cell-substrate junction	9 out of 40 genes, 22.5%	279 out of 4227 genes, 6.6%	0.000926878
CellularComponent	membrane-bounded vesicle	27 out of 40 genes, 67.5%	1775 out of 4227 genes, 42.0%	0.000948617
CellularComponent	adherens junction	9 out of 40 genes, 22.5%	308 out of 4227 genes, 7.3%	0.00187105
CellularComponent	anchoring junction	9 out of 40 genes, 22.5%	312 out of 4227 genes, 7.4%	0.00204731
CellularComponent	basement membrane	3 out of 40 genes, 7.5%	37 out of 4227 genes, 0.9%	0.00488244
CellularComponent	lipid particle	3 out of 40 genes, 7.5%	38 out of 4227 genes, 0.9%	0.00526643
CellularComponent	microbody part	3 out of 40 genes, 7.5%	43 out of 4227 genes, 1.0%	0.00745694
CellularComponent	peroxisomal part	3 out of 40 genes, 7.5%	43 out of 4227 genes, 1.0%	0.00745694
CellularComponent	extracellular organelle	22 out of 40 genes, 55.0%	1495 out of 4227 genes, 35.4%	0.00837234
CellularComponent	extracellular membrane-bounded organelle	22 out of 40 genes, 55.0%	1495 out of 4227 genes, 35.4%	0.00837234
CellularComponent	extracellular vesicular exosome	22 out of 40 genes, 55.0%	1495 out of 4227 genes, 35.4%	0.00837234
CellularComponent	cytoplasmic part	36 out of 40 genes, 90.0%	3095 out of 4227 genes, 73.2%	0.00837871
CellularComponent	nucleosome	2 out of 40 genes, 5.0%	16 out of 4227 genes, 0.4%	0.00963644
CellularComponent	intracellular organelle part	32 out of 40 genes, 80.0%	2597 out of 4227 genes, 61.4%	0.0096665
CellularComponent	organelle part	32 out of 40 genes, 80.0%	2607 out of 4227 genes, 61.7%	0.0104655
CellularComponent	ribonucleoprotein complex	8 out of 40 genes, 20.0%	332 out of 4227 genes, 7.9%	0.0110481
CellularComponent	nuclear chromatin	3 out of 40 genes, 7.5%	51 out of 4227 genes, 1.2%	0.0119445
CellularComponent	cytosol	23 out of 40 genes, 57.5%	1645 out of 4227 genes, 38.9%	0.0128495
CellularComponent	extracellular matrix part	3 out of 40 genes, 7.5%	54 out of 4227 genes, 1.3%	0.0139519
CellularComponent	extracellular region part	22 out of 40 genes, 55.0%	1610 out of 4227 genes, 38.1%	0.0215223
CellularComponent	protein-DNA complex	2 out of 40 genes, 5.0%	25 out of 4227 genes, 0.6%	0.0228349
CellularComponent	myelin sheath	5 out of 40 genes, 12.5%	177 out of 4227 genes, 4.2%	0.0243973
CellularComponent	peroxisome	3 out of 40 genes, 7.5%	68 out of 4227 genes, 1.6%	0.0257431
CellularComponent	microbody	3 out of 40 genes, 7.5%	68 out of 4227 genes, 1.6%	0.0257431
CellularComponent	SNARE complex	2 out of 40 genes, 5.0%	27 out of 4227 genes, 0.6%	0.0264019
CellularComponent	membrane raft	4 out of 40 genes, 10.0%	123 out of 4227 genes, 2.9%	0.0278208
CellularComponent	extracellular region	22 out of 40 genes, 55.0%	1655 out of 4227 genes, 39.2%	0.0299748
CellularComponent	peroxisomal membrane	2 out of 40 genes, 5.0%	29 out of 4227 genes, 0.7%	0.0301793
CellularComponent	microbody membrane	2 out of 40 genes, 5.0%	29 out of 4227 genes, 0.7%	0.0301793
CellularComponent	plasma membrane	21 out of 40 genes, 52.5%	1569 out of 4227 genes, 37.1%	0.033229
CellularComponent	late endosome	3 out of 40 genes, 7.5%	76 out of 4227 genes, 1.8%	0.0342918
CellularComponent	chromatin	3 out of 40 genes, 7.5%	77 out of 4227 genes, 1.8%	0.0354525
CellularComponent	nuclear chromosome part	3 out of 40 genes, 7.5%	78 out of 4227 genes, 1.8%	0.0366336
CellularComponent	proteinaceous extracellular matrix	3 out of 40 genes, 7.5%	81 out of 4227 genes, 1.9%	0.0402981
CellularComponent	nuclear chromosome	3 out of 40 genes, 7.5%	86 out of 4227 genes, 2.0%	0.0468061
CellularComponent	caveola	2 out of 40 genes, 5.0%	37 out of 4227 genes, 0.9%	0.0472221
MolecularFunction	structural constituent of ribosome	7 out of 40 genes, 17.5%	153 out of 4059 genes, 3.8%	0.000616018
MolecularFunction	Ras GTPase binding	6 out of 40 genes, 15.0%	113 out of 4059 genes, 2.8%	0.000722425
MolecularFunction	nucleoside-triphosphatase regulator activity	8 out of 40 genes, 20.0%	216 out of 4059 genes, 5.3%	0.000989705
MolecularFunction	small GTPase binding	6 out of 40 genes, 15.0%	121 out of 4059 genes, 3.0%	0.00103697
MolecularFunction	structural molecule activity	10 out of 40 genes, 25.0%	351 out of 4059 genes, 8.6%	0.00164689
MolecularFunction	GTPase binding	6 out of 40 genes, 15.0%	144 out of 4059 genes, 3.5%	0.00254438
MolecularFunction	GTPase regulator activity	7 out of 40 genes, 17.5%	200 out of 4059 genes, 4.9%	0.00295254
MolecularFunction	Rac GTPase binding	3 out of 40 genes, 7.5%	31 out of 4059 genes, 0.8%	0.0032925
MolecularFunction	oxidoreductase activity, acting on the CH-NH group of donors, NAD or NADP as acceptor	2 out of 40 genes, 5.0%	12 out of 4059 genes, 0.3%	0.00587229
MolecularFunction	Rho GTPase binding	3 out of 40 genes, 7.5%	42 out of 4059 genes, 1.0%	0.00780272
MolecularFunction	Rab GTPase binding	3 out of 40 genes, 7.5%	42 out of 4059 genes, 1.0%	0.00780272
MolecularFunction	oxidoreductase activity, acting on the CH-NH group of donors	2 out of 40 genes, 5.0%	17 out of 4059 genes, 0.4%	0.0117301
MolecularFunction	small GTPase regulator activity	4 out of 40 genes, 10.0%	95 out of 4059 genes, 2.3%	0.0135129
MolecularFunction	syntaxin binding	3 out of 40 genes, 7.5%	52 out of 4059 genes, 1.3%	0.0140363
MolecularFunction	NAD or NADH binding	3 out of 40 genes, 7.5%	52 out of 4059 genes, 1.3%	0.0140363
MolecularFunction	ion channel inhibitor activity	2 out of 40 genes, 5.0%	19 out of 4059 genes, 0.5%	0.014567
MolecularFunction	channel inhibitor activity	2 out of 40 genes, 5.0%	19 out of 4059 genes, 0.5%	0.014567
MolecularFunction	structure-specific DNA binding	3 out of 40 genes, 7.5%	54 out of 4059 genes, 1.3%	0.0155419
MolecularFunction	cofactor binding	5 out of 40 genes, 12.5%	156 out of 4059 genes, 3.8%	0.0174548
MolecularFunction	chromatin DNA binding	2 out of 40 genes, 5.0%	21 out of 4059 genes, 0.5%	0.0176689
MolecularFunction	enzyme regulator activity	9 out of 40 genes, 22.5%	422 out of 4059 genes, 10.4%	0.0190257
MolecularFunction	phosphatidylinositol-4,5-bisphosphate binding	2 out of 40 genes, 5.0%	24 out of 4059 genes, 0.6%	0.022795
MolecularFunction	NADP or NADPH binding	2 out of 40 genes, 5.0%	25 out of 4059 genes, 0.6%	0.0246246
MolecularFunction	SNARE binding	3 out of 40 genes, 7.5%	66 out of 4059 genes, 1.6%	0.0264414
MolecularFunction	transcription corepressor activity	2 out of 40 genes, 5.0%	26 out of 4059 genes, 0.6%	0.0265124
MolecularFunction	transcription repressor activity	2 out of 40 genes, 5.0%	26 out of 4059 genes, 0.6%	0.0265124
MolecularFunction	coenzyme binding	4 out of 40 genes, 10.0%	117 out of 4059 genes, 2.9%	0.0269571
MolecularFunction	enzyme activator activity	5 out of 40 genes, 12.5%	180 out of 4059 genes, 4.4%	0.0303127
MolecularFunction	DNA binding	5 out of 40 genes, 12.5%	193 out of 4059 genes, 4.8%	0.0392866
MolecularFunction	ATPase binding	2 out of 40 genes, 5.0%	36 out of 4059 genes, 0.9%	0.0483267
BiologicalProcess	viral infectious cycle	9 out of 39 genes, 23.1%	159 out of 4071 genes, 3.9%	1.30529e-05
BiologicalProcess	selenocysteine metabolic process	7 out of 39 genes, 17.9%	93 out of 4071 genes, 2.3%	2.19232e-05
BiologicalProcess	viral transcription	7 out of 39 genes, 17.9%	94 out of 4071 genes, 2.3%	2.35226e-05
BiologicalProcess	viral genome expression	7 out of 39 genes, 17.9%	98 out of 4071 genes, 2.4%	3.09174e-05
BiologicalProcess	viral reproductive process	9 out of 39 genes, 23.1%	177 out of 4071 genes, 4.3%	3.10354e-05
BiologicalProcess	mRNA transcription	7 out of 39 genes, 17.9%	99 out of 4071 genes, 2.4%	3.30385e-05
BiologicalProcess	nuclear-transcribed mRNA catabolic process, nonsense-mediated decay	7 out of 39 genes, 17.9%	103 out of 4071 genes, 2.5%	4.27613e-05
BiologicalProcess	SRP-dependent cotranslational protein targeting to membrane	7 out of 39 genes, 17.9%	107 out of 4071 genes, 2.6%	5.47272e-05
BiologicalProcess	cotranslational protein targeting to membrane	7 out of 39 genes, 17.9%	109 out of 4071 genes, 2.7%	6.16689e-05
BiologicalProcess	protein targeting to ER	7 out of 39 genes, 17.9%	109 out of 4071 genes, 2.7%	6.16689e-05
BiologicalProcess	serine family amino acid metabolic process	7 out of 39 genes, 17.9%	111 out of 4071 genes, 2.7%	6.93179e-05
BiologicalProcess	selenium metabolic process	7 out of 39 genes, 17.9%	112 out of 4071 genes, 2.8%	7.34244e-05
BiologicalProcess	nuclear-transcribed mRNA catabolic process	7 out of 39 genes, 17.9%	122 out of 4071 genes, 3.0%	0.000126595
BiologicalProcess	sulfur amino acid metabolic process	7 out of 39 genes, 17.9%	123 out of 4071 genes, 3.0%	0.000133299
BiologicalProcess	mRNA catabolic process	7 out of 39 genes, 17.9%	126 out of 4071 genes, 3.1%	0.000155168
BiologicalProcess	protein targeting to membrane	7 out of 39 genes, 17.9%	129 out of 4071 genes, 3.2%	0.000179873
BiologicalProcess	RNA catabolic process	7 out of 39 genes, 17.9%	130 out of 4071 genes, 3.2%	0.000188785
BiologicalProcess	regulation of blood coagulation	3 out of 39 genes, 7.7%	14 out of 4071 genes, 0.3%	0.000275166
BiologicalProcess	regulation of coagulation	3 out of 39 genes, 7.7%	15 out of 4071 genes, 0.4%	0.000341681
BiologicalProcess	translational termination	7 out of 39 genes, 17.9%	145 out of 4071 genes, 3.6%	0.000371391
BiologicalProcess	cellular protein localization	12 out of 39 genes, 30.8%	425 out of 4071 genes, 10.4%	0.000403991
BiologicalProcess	cellular macromolecule localization	12 out of 39 genes, 30.8%	426 out of 4071 genes, 10.5%	0.000412943
BiologicalProcess	ribosome biogenesis	5 out of 39 genes, 12.8%	68 out of 4071 genes, 1.7%	0.000415612
BiologicalProcess	carboxylic acid metabolic process	13 out of 39 genes, 33.3%	502 out of 4071 genes, 12.3%	0.000503629
BiologicalProcess	oxoacid metabolic process	13 out of 39 genes, 33.3%	502 out of 4071 genes, 12.3%	0.000503629
BiologicalProcess	transcription	8 out of 39 genes, 20.5%	202 out of 4071 genes, 5.0%	0.000519735
BiologicalProcess	transcription, DNA-dependent	8 out of 39 genes, 20.5%	202 out of 4071 genes, 5.0%	0.000519735
BiologicalProcess	RNA biosynthetic process	8 out of 39 genes, 20.5%	202 out of 4071 genes, 5.0%	0.000519735
BiologicalProcess	regulation of necroptosis	2 out of 39 genes, 5.1%	4 out of 4071 genes, 0.1%	0.000530181
BiologicalProcess	negative regulation of necroptosis	2 out of 39 genes, 5.1%	4 out of 4071 genes, 0.1%	0.000530181
BiologicalProcess	organic acid metabolic process	13 out of 39 genes, 33.3%	505 out of 4071 genes, 12.4%	0.000534062
BiologicalProcess	cellular ketone metabolic process	13 out of 39 genes, 33.3%	510 out of 4071 genes, 12.5%	0.000588297
BiologicalProcess	macromolecule catabolic process	12 out of 39 genes, 30.8%	444 out of 4071 genes, 10.9%	0.000605653
BiologicalProcess	translational elongation	7 out of 39 genes, 17.9%	158 out of 4071 genes, 3.9%	0.000626061
BiologicalProcess	intracellular protein transport	11 out of 39 genes, 28.2%	382 out of 4071 genes, 9.4%	0.000640664
BiologicalProcess	catabolic process	17 out of 39 genes, 43.6%	813 out of 4071 genes, 20.0%	0.000645128
BiologicalProcess	protein localization	15 out of 39 genes, 38.5%	669 out of 4071 genes, 16.4%	0.000763853
BiologicalProcess	cellular component disassembly	9 out of 39 genes, 23.1%	269 out of 4071 genes, 6.6%	0.000765545
BiologicalProcess	sulfur metabolic process	8 out of 39 genes, 20.5%	215 out of 4071 genes, 5.3%	0.000788561
BiologicalProcess	negative regulation of endocytosis	3 out of 39 genes, 7.7%	20 out of 4071 genes, 0.5%	0.000828145
BiologicalProcess	negative regulation of necrotic cell death	2 out of 39 genes, 5.1%	5 out of 4071 genes, 0.1%	0.000878284
BiologicalProcess	cellular amino acid metabolic process	9 out of 39 genes, 23.1%	277 out of 4071 genes, 6.8%	0.000946602
BiologicalProcess	cellular amine metabolic process	9 out of 39 genes, 23.1%	277 out of 4071 genes, 6.8%	0.000946602
BiologicalProcess	protein complex disassembly	7 out of 39 genes, 17.9%	170 out of 4071 genes, 4.2%	0.000970033
BiologicalProcess	cellular protein complex disassembly	7 out of 39 genes, 17.9%	170 out of 4071 genes, 4.2%	0.000970033
BiologicalProcess	cellular macromolecule catabolic process	10 out of 39 genes, 25.6%	339 out of 4071 genes, 8.3%	0.000996811
BiologicalProcess	amine metabolic process	11 out of 39 genes, 28.2%	404 out of 4071 genes, 9.9%	0.00102994
BiologicalProcess	translational initiation	7 out of 39 genes, 17.9%	174 out of 4071 genes, 4.3%	0.00111317
BiologicalProcess	cellular catabolic process	15 out of 39 genes, 38.5%	702 out of 4071 genes, 17.2%	0.00128194
BiologicalProcess	membrane raft assembly	2 out of 39 genes, 5.1%	6 out of 4071 genes, 0.1%	0.00130945
BiologicalProcess	positive regulation of vesicle fusion	2 out of 39 genes, 5.1%	6 out of 4071 genes, 0.1%	0.00130945
BiologicalProcess	cellular macromolecular complex disassembly	7 out of 39 genes, 17.9%	181 out of 4071 genes, 4.4%	0.00140345
BiologicalProcess	macromolecule localization	15 out of 39 genes, 38.5%	714 out of 4071 genes, 17.5%	0.00153374
BiologicalProcess	macromolecular complex disassembly	7 out of 39 genes, 17.9%	185 out of 4071 genes, 4.5%	0.00159427
BiologicalProcess	maturation of SSU-rRNA from tricistronic rRNA transcript (SSU-rRNA, 5.8S rRNA, LSU-rRNA)	2 out of 39 genes, 5.1%	7 out of 4071 genes, 0.2%	0.00182215
BiologicalProcess	maturation of SSU-rRNA	2 out of 39 genes, 5.1%	7 out of 4071 genes, 0.2%	0.00182215
BiologicalProcess	protein targeting	8 out of 39 genes, 20.5%	248 out of 4071 genes, 6.1%	0.00199733
BiologicalProcess	regulation of necrotic cell death	2 out of 39 genes, 5.1%	8 out of 4071 genes, 0.2%	0.00241485
BiologicalProcess	cellular biopolymer catabolic process	9 out of 39 genes, 23.1%	326 out of 4071 genes, 8.0%	0.00297532
BiologicalProcess	regulation of vesicle-mediated transport	6 out of 39 genes, 15.4%	158 out of 4071 genes, 3.9%	0.0035022
BiologicalProcess	cellular response to starvation	4 out of 39 genes, 10.3%	68 out of 4071 genes, 1.7%	0.00377218
BiologicalProcess	regulation of vesicle fusion	2 out of 39 genes, 5.1%	10 out of 4071 genes, 0.2%	0.00383427
BiologicalProcess	rRNA processing	3 out of 39 genes, 7.7%	34 out of 4071 genes, 0.8%	0.00396235
BiologicalProcess	rRNA metabolic process	3 out of 39 genes, 7.7%	34 out of 4071 genes, 0.8%	0.00396235
BiologicalProcess	viral reproduction	9 out of 39 genes, 23.1%	342 out of 4071 genes, 8.4%	0.0041172
BiologicalProcess	cellular amino acid and derivative metabolic process	10 out of 39 genes, 25.6%	410 out of 4071 genes, 10.1%	0.00418618
BiologicalProcess	cellular macromolecular complex subunit organization	11 out of 39 genes, 28.2%	486 out of 4071 genes, 11.9%	0.0045948
BiologicalProcess	membrane raft organization	2 out of 39 genes, 5.1%	11 out of 4071 genes, 0.3%	0.00465805
BiologicalProcess	carbohydrate metabolic process	12 out of 39 genes, 30.8%	563 out of 4071 genes, 13.8%	0.00483981
BiologicalProcess	cellular response to nutrient levels	4 out of 39 genes, 10.3%	73 out of 4071 genes, 1.8%	0.00487156
BiologicalProcess	biopolymer catabolic process	10 out of 39 genes, 25.6%	428 out of 4071 genes, 10.5%	0.00570391
BiologicalProcess	mRNA metabolic process	8 out of 39 genes, 20.5%	297 out of 4071 genes, 7.3%	0.00610641
BiologicalProcess	establishment of protein localization	12 out of 39 genes, 30.8%	582 out of 4071 genes, 14.3%	0.00635543
BiologicalProcess	ribosomal large subunit assembly	2 out of 39 genes, 5.1%	13 out of 4071 genes, 0.3%	0.00652655
BiologicalProcess	regulation of endocytosis	4 out of 39 genes, 10.3%	80 out of 4071 genes, 2.0%	0.00674716
BiologicalProcess	cellular response to extracellular stimulus	4 out of 39 genes, 10.3%	81 out of 4071 genes, 2.0%	0.0070492
BiologicalProcess	ribonucleoprotein complex biogenesis	5 out of 39 genes, 12.8%	129 out of 4071 genes, 3.2%	0.00716631
BiologicalProcess	response to starvation	4 out of 39 genes, 10.3%	82 out of 4071 genes, 2.0%	0.00736011
BiologicalProcess	cellular carbohydrate metabolic process	10 out of 39 genes, 25.6%	444 out of 4071 genes, 10.9%	0.00739396
BiologicalProcess	reproductive process	9 out of 39 genes, 23.1%	381 out of 4071 genes, 9.4%	0.00837306
BiologicalProcess	reproduction	9 out of 39 genes, 23.1%	383 out of 4071 genes, 9.4%	0.00865908
BiologicalProcess	macromolecular complex subunit organization	13 out of 39 genes, 33.3%	686 out of 4071 genes, 16.9%	0.008895
BiologicalProcess	regulation of receptor internalization	2 out of 39 genes, 5.1%	17 out of 4071 genes, 0.4%	0.0111082
BiologicalProcess	regulation of GTPase activity	6 out of 39 genes, 15.4%	201 out of 4071 genes, 4.9%	0.0112003
BiologicalProcess	negative regulation of multicellular organismal process	4 out of 39 genes, 10.3%	93 out of 4071 genes, 2.3%	0.0113954
BiologicalProcess	response to nutrient levels	5 out of 39 genes, 12.8%	147 out of 4071 genes, 3.6%	0.012264
BiologicalProcess	triglyceride metabolic process	3 out of 39 genes, 7.7%	52 out of 4071 genes, 1.3%	0.0129973
BiologicalProcess	protein transport	11 out of 39 genes, 28.2%	559 out of 4071 genes, 13.7%	0.0131211
BiologicalProcess	positive regulation of multicellular organismal process	5 out of 39 genes, 12.8%	151 out of 4071 genes, 3.7%	0.0136654
BiologicalProcess	ribosomal large subunit biogenesis	2 out of 39 genes, 5.1%	19 out of 4071 genes, 0.5%	0.0137996
BiologicalProcess	response to extracellular stimulus	5 out of 39 genes, 12.8%	154 out of 4071 genes, 3.8%	0.0147854
BiologicalProcess	neutral lipid metabolic process	3 out of 39 genes, 7.7%	57 out of 4071 genes, 1.4%	0.0166524
BiologicalProcess	acylglycerol metabolic process	3 out of 39 genes, 7.7%	57 out of 4071 genes, 1.4%	0.0166524
BiologicalProcess	ribosomal subunit assembly	2 out of 39 genes, 5.1%	21 out of 4071 genes, 0.5%	0.0167442
BiologicalProcess	response to nutrient	3 out of 39 genes, 7.7%	59 out of 4071 genes, 1.4%	0.0182604
BiologicalProcess	cellular localization	15 out of 39 genes, 38.5%	925 out of 4071 genes, 22.7%	0.01913
BiologicalProcess	translation	7 out of 39 genes, 17.9%	294 out of 4071 genes, 7.2%	0.0197607
BiologicalProcess	glycerol ether metabolic process	3 out of 39 genes, 7.7%	61 out of 4071 genes, 1.5%	0.0199524
BiologicalProcess	organic ether metabolic process	3 out of 39 genes, 7.7%	61 out of 4071 genes, 1.5%	0.0199524
BiologicalProcess	nucleosome assembly	2 out of 39 genes, 5.1%	24 out of 4071 genes, 0.6%	0.0216135
BiologicalProcess	negative regulation of synaptic transmission	2 out of 39 genes, 5.1%	24 out of 4071 genes, 0.6%	0.0216135
BiologicalProcess	negative regulation of transmission of nerve impulse	2 out of 39 genes, 5.1%	24 out of 4071 genes, 0.6%	0.0216135
BiologicalProcess	positive regulation of hydrolase activity	7 out of 39 genes, 17.9%	301 out of 4071 genes, 7.4%	0.022212
BiologicalProcess	intracellular transport	12 out of 39 genes, 30.8%	687 out of 4071 genes, 16.9%	0.0229431
BiologicalProcess	chromatin assembly	2 out of 39 genes, 5.1%	25 out of 4071 genes, 0.6%	0.0233524
BiologicalProcess	negative regulation of neurological system process	2 out of 39 genes, 5.1%	25 out of 4071 genes, 0.6%	0.0233524
BiologicalProcess	angiogenesis	3 out of 39 genes, 7.7%	65 out of 4071 genes, 1.6%	0.0235896
BiologicalProcess	negative regulation of cellular component organization	5 out of 39 genes, 12.8%	174 out of 4071 genes, 4.3%	0.0238673
BiologicalProcess	interaction with host	3 out of 39 genes, 7.7%	66 out of 4071 genes, 1.6%	0.0245518
BiologicalProcess	biopolymer biosynthetic process	9 out of 39 genes, 23.1%	456 out of 4071 genes, 11.2%	0.0252768
BiologicalProcess	positive regulation of GTPase activity	5 out of 39 genes, 12.8%	177 out of 4071 genes, 4.3%	0.0254853
BiologicalProcess	regulation of response to external stimulus	4 out of 39 genes, 10.3%	122 out of 4071 genes, 3.0%	0.0281266
BiologicalProcess	glycerophospholipid biosynthetic process	3 out of 39 genes, 7.7%	70 out of 4071 genes, 1.7%	0.0286117
BiologicalProcess	DNA packaging	2 out of 39 genes, 5.1%	28 out of 4071 genes, 0.7%	0.0288997
BiologicalProcess	nucleosome organization	2 out of 39 genes, 5.1%	28 out of 4071 genes, 0.7%	0.0288997
BiologicalProcess	carbohydrate catabolic process	3 out of 39 genes, 7.7%	71 out of 4071 genes, 1.7%	0.0296795
BiologicalProcess	symbiosis, encompassing mutualism through parasitism	3 out of 39 genes, 7.7%	71 out of 4071 genes, 1.7%	0.0296795
BiologicalProcess	interspecies interaction between organisms	3 out of 39 genes, 7.7%	71 out of 4071 genes, 1.7%	0.0296795
BiologicalProcess	positive regulation of binding	3 out of 39 genes, 7.7%	71 out of 4071 genes, 1.7%	0.0296795
BiologicalProcess	ncRNA processing	3 out of 39 genes, 7.7%	72 out of 4071 genes, 1.8%	0.0307684
BiologicalProcess	chromatin assembly or disassembly	2 out of 39 genes, 5.1%	29 out of 4071 genes, 0.7%	0.0308552
BiologicalProcess	regulation of receptor-mediated endocytosis	2 out of 39 genes, 5.1%	29 out of 4071 genes, 0.7%	0.0308552
BiologicalProcess	long-term synaptic potentiation	2 out of 39 genes, 5.1%	29 out of 4071 genes, 0.7%	0.0308552
BiologicalProcess	lipoprotein metabolic process	2 out of 39 genes, 5.1%	30 out of 4071 genes, 0.7%	0.032862
BiologicalProcess	ribosome assembly	2 out of 39 genes, 5.1%	31 out of 4071 genes, 0.8%	0.0349189
BiologicalProcess	RNA metabolic process	9 out of 39 genes, 23.1%	483 out of 4071 genes, 11.9%	0.0351996
BiologicalProcess	phospholipid biosynthetic process	3 out of 39 genes, 7.7%	77 out of 4071 genes, 1.9%	0.0365271
BiologicalProcess	transport	18 out of 39 genes, 46.2%	1277 out of 4071 genes, 31.4%	0.0367758
BiologicalProcess	regulation of neurotransmitter transport	2 out of 39 genes, 5.1%	32 out of 4071 genes, 0.8%	0.037025
BiologicalProcess	maintenance of location in cell	2 out of 39 genes, 5.1%	32 out of 4071 genes, 0.8%	0.037025
BiologicalProcess	biosynthetic process	15 out of 39 genes, 38.5%	1001 out of 4071 genes, 24.6%	0.0376175
BiologicalProcess	regulation of microtubule polymerization or depolymerization	2 out of 39 genes, 5.1%	33 out of 4071 genes, 0.8%	0.0391791
BiologicalProcess	nitrogen compound metabolic process	15 out of 39 genes, 38.5%	1011 out of 4071 genes, 24.8%	0.0408146
BiologicalProcess	entry of virus into host cell	2 out of 39 genes, 5.1%	34 out of 4071 genes, 0.8%	0.0413801
BiologicalProcess	glycerolipid metabolic process	4 out of 39 genes, 10.3%	138 out of 4071 genes, 3.4%	0.0415419
BiologicalProcess	positive regulation of transport	5 out of 39 genes, 12.8%	204 out of 4071 genes, 5.0%	0.0432913
BiologicalProcess	initiation of viral infection	2 out of 39 genes, 5.1%	35 out of 4071 genes, 0.9%	0.0436271
BiologicalProcess	entry into host cell	2 out of 39 genes, 5.1%	35 out of 4071 genes, 0.9%	0.0436271
BiologicalProcess	entry into host	2 out of 39 genes, 5.1%	35 out of 4071 genes, 0.9%	0.0436271
BiologicalProcess	entry into cell of other organism during symbiotic interaction	2 out of 39 genes, 5.1%	35 out of 4071 genes, 0.9%	0.0436271
BiologicalProcess	entry into other organism during symbiotic interaction	2 out of 39 genes, 5.1%	35 out of 4071 genes, 0.9%	0.0436271
BiologicalProcess	movement in host environment	2 out of 39 genes, 5.1%	35 out of 4071 genes, 0.9%	0.0436271
BiologicalProcess	movement in environment of other organism during symbiotic interaction	2 out of 39 genes, 5.1%	35 out of 4071 genes, 0.9%	0.0436271
BiologicalProcess	establishment of localization	18 out of 39 genes, 46.2%	1307 out of 4071 genes, 32.1%	0.0458613
BiologicalProcess	positive regulation of endocytosis	2 out of 39 genes, 5.1%	36 out of 4071 genes, 0.9%	0.0459189
BiologicalProcess	regulation of hydrolase activity	8 out of 39 genes, 20.5%	428 out of 4071 genes, 10.5%	0.046336
BiologicalProcess	positive regulation of protein amino acid phosphorylation	3 out of 39 genes, 7.7%	85 out of 4071 genes, 2.1%	0.0468177

## Sheet: Bb_12h-Bb_6h
GO	Gene Ontology term	Cluster frequency	Protein frequency of use	P-value
CellularComponent	vesicle	40 out of 64 genes, 62.5%	1812 out of 4227 genes, 42.9%	0.00112836
CellularComponent	membrane-bounded vesicle	39 out of 64 genes, 60.9%	1775 out of 4227 genes, 42.0%	0.00161529
CellularComponent	extracellular organelle	34 out of 64 genes, 53.1%	1495 out of 4227 genes, 35.4%	0.00253784
CellularComponent	extracellular membrane-bounded organelle	34 out of 64 genes, 53.1%	1495 out of 4227 genes, 35.4%	0.00253784
CellularComponent	extracellular vesicular exosome	34 out of 64 genes, 53.1%	1495 out of 4227 genes, 35.4%	0.00253784
CellularComponent	extracellular region part	35 out of 64 genes, 54.7%	1610 out of 4227 genes, 38.1%	0.00482613
CellularComponent	chromatin	5 out of 64 genes, 7.8%	77 out of 4227 genes, 1.8%	0.00580522
CellularComponent	nuclear chromatin	4 out of 64 genes, 6.2%	51 out of 4227 genes, 1.2%	0.00701156
CellularComponent	neuron projection	16 out of 64 genes, 25.0%	556 out of 4227 genes, 13.2%	0.00717967
CellularComponent	dendrite cytoplasm	2 out of 64 genes, 3.1%	9 out of 4227 genes, 0.2%	0.00758699
CellularComponent	extracellular region	35 out of 64 genes, 54.7%	1655 out of 4227 genes, 39.2%	0.00801755
CellularComponent	cell projection cytoplasm	2 out of 64 genes, 3.1%	10 out of 4227 genes, 0.2%	0.00939166
CellularComponent	cell projection	19 out of 64 genes, 29.7%	785 out of 4227 genes, 18.6%	0.0201396
CellularComponent	heterochromatin	2 out of 64 genes, 3.1%	17 out of 4227 genes, 0.4%	0.0265177
CellularComponent	nuclear chromosome part	4 out of 64 genes, 6.2%	78 out of 4227 genes, 1.8%	0.0295761
CellularComponent	acrosomal vesicle	2 out of 64 genes, 3.1%	21 out of 4227 genes, 0.5%	0.0393954
CellularComponent	nuclear chromosome	4 out of 64 genes, 6.2%	86 out of 4227 genes, 2.0%	0.0402821
CellularComponent	myelin sheath	6 out of 64 genes, 9.4%	177 out of 4227 genes, 4.2%	0.0498598
MolecularFunction	sodium:dicarboxylate symporter activity	2 out of 61 genes, 3.3%	3 out of 4059 genes, 0.1%	0.000660146
MolecularFunction	dicarboxylic acid transmembrane transporter activity	2 out of 61 genes, 3.3%	4 out of 4059 genes, 0.1%	0.00130751
MolecularFunction	organic acid:sodium symporter activity	2 out of 61 genes, 3.3%	5 out of 4059 genes, 0.1%	0.00215809
MolecularFunction	L-glutamate transmembrane transporter activity	2 out of 61 genes, 3.3%	7 out of 4059 genes, 0.2%	0.00444486
MolecularFunction	acidic amino acid transmembrane transporter activity	2 out of 61 genes, 3.3%	7 out of 4059 genes, 0.2%	0.00444486
MolecularFunction	solute:sodium symporter activity	2 out of 61 genes, 3.3%	7 out of 4059 genes, 0.2%	0.00444486
MolecularFunction	anion:cation symporter activity	2 out of 61 genes, 3.3%	8 out of 4059 genes, 0.2%	0.00586932
MolecularFunction	structure-specific DNA binding	4 out of 61 genes, 6.6%	54 out of 4059 genes, 1.3%	0.00833621
MolecularFunction	L-amino acid transmembrane transporter activity	2 out of 61 genes, 3.3%	14 out of 4059 genes, 0.3%	0.0180017
MolecularFunction	solute:cation symporter activity	2 out of 61 genes, 3.3%	14 out of 4059 genes, 0.3%	0.0180017
MolecularFunction	amino acid transmembrane transporter activity	2 out of 61 genes, 3.3%	17 out of 4059 genes, 0.4%	0.0261392
MolecularFunction	anion transmembrane transporter activity	3 out of 61 genes, 4.9%	44 out of 4059 genes, 1.1%	0.027642
MolecularFunction	mRNA 3'-UTR binding	2 out of 61 genes, 3.3%	19 out of 4059 genes, 0.5%	0.0322425
MolecularFunction	amine transmembrane transporter activity	2 out of 61 genes, 3.3%	19 out of 4059 genes, 0.5%	0.0322425
MolecularFunction	symporter activity	2 out of 61 genes, 3.3%	21 out of 4059 genes, 0.5%	0.0388462
MolecularFunction	chromatin DNA binding	2 out of 61 genes, 3.3%	21 out of 4059 genes, 0.5%	0.0388462
MolecularFunction	organic acid transmembrane transporter activity	2 out of 61 genes, 3.3%	23 out of 4059 genes, 0.6%	0.0459161
MolecularFunction	carboxylic acid transmembrane transporter activity	2 out of 61 genes, 3.3%	23 out of 4059 genes, 0.6%	0.0459161
BiologicalProcess	aspartate transport	2 out of 60 genes, 3.3%	2 out of 4071 genes, 0.0%	0.000213652
BiologicalProcess	D-amino acid transport	2 out of 60 genes, 3.3%	2 out of 4071 genes, 0.0%	0.000213652
BiologicalProcess	positive regulation of low-density lipoprotein receptor biosynthetic process	2 out of 60 genes, 3.3%	2 out of 4071 genes, 0.0%	0.000213652
BiologicalProcess	D-aspartate transport	2 out of 60 genes, 3.3%	2 out of 4071 genes, 0.0%	0.000213652
BiologicalProcess	D-aspartate import	2 out of 60 genes, 3.3%	2 out of 4071 genes, 0.0%	0.000213652
BiologicalProcess	apoptotic nuclear changes	3 out of 60 genes, 5.0%	10 out of 4071 genes, 0.2%	0.00033944
BiologicalProcess	positive regulation of receptor biosynthetic process	2 out of 60 genes, 3.3%	3 out of 4071 genes, 0.1%	0.000634866
BiologicalProcess	regulation of lipoprotein particle clearance	2 out of 60 genes, 3.3%	3 out of 4071 genes, 0.1%	0.000634866
BiologicalProcess	regulation of low-density lipoprotein particle clearance	2 out of 60 genes, 3.3%	3 out of 4071 genes, 0.1%	0.000634866
BiologicalProcess	regulation of low-density lipoprotein receptor biosynthetic process	2 out of 60 genes, 3.3%	3 out of 4071 genes, 0.1%	0.000634866
BiologicalProcess	cell structure disassembly during apoptosis	4 out of 60 genes, 6.7%	32 out of 4071 genes, 0.8%	0.00112659
BiologicalProcess	aspartate metabolic process	2 out of 60 genes, 3.3%	5 out of 4071 genes, 0.1%	0.00207625
BiologicalProcess	retrograde axon cargo transport	2 out of 60 genes, 3.3%	5 out of 4071 genes, 0.1%	0.00207625
BiologicalProcess	regulation of receptor biosynthetic process	2 out of 60 genes, 3.3%	5 out of 4071 genes, 0.1%	0.00207625
BiologicalProcess	L-glutamate import	2 out of 60 genes, 3.3%	5 out of 4071 genes, 0.1%	0.00207625
BiologicalProcess	cofactor metabolic process	8 out of 60 genes, 13.3%	168 out of 4071 genes, 4.1%	0.00290892
BiologicalProcess	DNA fragmentation involved in apoptosis	2 out of 60 genes, 3.3%	6 out of 4071 genes, 0.1%	0.00308487
BiologicalProcess	amino acid import	2 out of 60 genes, 3.3%	6 out of 4071 genes, 0.1%	0.00308487
BiologicalProcess	L-amino acid import	2 out of 60 genes, 3.3%	6 out of 4071 genes, 0.1%	0.00308487
BiologicalProcess	L-glutamate transport	2 out of 60 genes, 3.3%	7 out of 4071 genes, 0.2%	0.00427795
BiologicalProcess	cellular component disassembly	10 out of 60 genes, 16.7%	269 out of 4071 genes, 6.6%	0.00530313
BiologicalProcess	cellular aldehyde metabolic process	4 out of 60 genes, 6.7%	49 out of 4071 genes, 1.2%	0.00550936
BiologicalProcess	glycerol metabolic process	2 out of 60 genes, 3.3%	8 out of 4071 genes, 0.2%	0.00565001
BiologicalProcess	acidic amino acid transport	2 out of 60 genes, 3.3%	8 out of 4071 genes, 0.2%	0.00565001
BiologicalProcess	response to antibiotic	2 out of 60 genes, 3.3%	9 out of 4071 genes, 0.2%	0.00719569
BiologicalProcess	nucleus organization	4 out of 60 genes, 6.7%	54 out of 4071 genes, 1.3%	0.00778636
BiologicalProcess	retina homeostasis	2 out of 60 genes, 3.3%	10 out of 4071 genes, 0.2%	0.00890975
BiologicalProcess	alditol metabolic process	2 out of 60 genes, 3.3%	10 out of 4071 genes, 0.2%	0.00890975
BiologicalProcess	positive regulation of transport	8 out of 60 genes, 13.3%	204 out of 4071 genes, 5.0%	0.00935994
BiologicalProcess	aspartate family amino acid metabolic process	3 out of 60 genes, 5.0%	32 out of 4071 genes, 0.8%	0.0111448
BiologicalProcess	DNA catabolic process, endonucleolytic	2 out of 60 genes, 3.3%	12 out of 4071 genes, 0.3%	0.0128226
BiologicalProcess	respiratory electron transport chain	5 out of 60 genes, 8.3%	98 out of 4071 genes, 2.4%	0.0140045
BiologicalProcess	coenzyme metabolic process	6 out of 60 genes, 10.0%	136 out of 4071 genes, 3.3%	0.0141737
BiologicalProcess	xenobiotic metabolic process	4 out of 60 genes, 6.7%	65 out of 4071 genes, 1.6%	0.0147872
BiologicalProcess	electron transport chain	5 out of 60 genes, 8.3%	100 out of 4071 genes, 2.5%	0.0151831
BiologicalProcess	cytoskeleton-dependent intracellular transport	4 out of 60 genes, 6.7%	66 out of 4071 genes, 1.6%	0.0155711
BiologicalProcess	response to xenobiotic stimulus	4 out of 60 genes, 6.7%	67 out of 4071 genes, 1.6%	0.0163808
BiologicalProcess	response to amine stimulus	3 out of 60 genes, 5.0%	37 out of 4071 genes, 0.9%	0.0165753
BiologicalProcess	vitamin metabolic process	5 out of 60 genes, 8.3%	103 out of 4071 genes, 2.5%	0.0170734
BiologicalProcess	protein export from nucleus	2 out of 60 genes, 3.3%	14 out of 4071 genes, 0.3%	0.0173488
BiologicalProcess	muscle filament sliding	2 out of 60 genes, 3.3%	14 out of 4071 genes, 0.3%	0.0173488
BiologicalProcess	actin-myosin filament sliding	2 out of 60 genes, 3.3%	14 out of 4071 genes, 0.3%	0.0173488
BiologicalProcess	response to organic nitrogen	3 out of 60 genes, 5.0%	39 out of 4071 genes, 1.0%	0.0190959
BiologicalProcess	DNA catabolic process	2 out of 60 genes, 3.3%	15 out of 4071 genes, 0.4%	0.01983
BiologicalProcess	aspartate family amino acid catabolic process	2 out of 60 genes, 3.3%	15 out of 4071 genes, 0.4%	0.01983
BiologicalProcess	cellular localization	21 out of 60 genes, 35.0%	925 out of 4071 genes, 22.7%	0.0199038
BiologicalProcess	L-amino acid transport	2 out of 60 genes, 3.3%	16 out of 4071 genes, 0.4%	0.0224504
BiologicalProcess	response to amino acid stimulus	2 out of 60 genes, 3.3%	16 out of 4071 genes, 0.4%	0.0224504
BiologicalProcess	positive regulation of receptor-mediated endocytosis	2 out of 60 genes, 3.3%	16 out of 4071 genes, 0.4%	0.0224504
BiologicalProcess	actin-mediated cell contraction	2 out of 60 genes, 3.3%	16 out of 4071 genes, 0.4%	0.0224504
BiologicalProcess	sensory perception of sound	3 out of 60 genes, 5.0%	42 out of 4071 genes, 1.0%	0.0232542
BiologicalProcess	dicarboxylic acid metabolic process	3 out of 60 genes, 5.0%	42 out of 4071 genes, 1.0%	0.0232542
BiologicalProcess	organic anion transport	2 out of 60 genes, 3.3%	17 out of 4071 genes, 0.4%	0.0252056
BiologicalProcess	macromolecule catabolic process	12 out of 60 genes, 20.0%	444 out of 4071 genes, 10.9%	0.026072
BiologicalProcess	positive regulation of neuron projection development	3 out of 60 genes, 5.0%	44 out of 4071 genes, 1.1%	0.0262788
BiologicalProcess	secretion by cell	7 out of 60 genes, 11.7%	204 out of 4071 genes, 5.0%	0.0289525
BiologicalProcess	oxidation reduction	9 out of 60 genes, 15.0%	300 out of 4071 genes, 7.4%	0.0298787
BiologicalProcess	response to stimulus	28 out of 60 genes, 46.7%	1397 out of 4071 genes, 34.3%	0.0310524
BiologicalProcess	regulation of glial cell differentiation	2 out of 60 genes, 3.3%	19 out of 4071 genes, 0.5%	0.0311024
BiologicalProcess	nuclear export	3 out of 60 genes, 5.0%	47 out of 4071 genes, 1.2%	0.0311935
BiologicalProcess	sensory perception of mechanical stimulus	3 out of 60 genes, 5.0%	48 out of 4071 genes, 1.2%	0.0329321
BiologicalProcess	regulation of nervous system development	8 out of 60 genes, 13.3%	257 out of 4071 genes, 6.3%	0.033212
BiologicalProcess	cytoskeleton organization	9 out of 60 genes, 15.0%	307 out of 4071 genes, 7.5%	0.0340097
BiologicalProcess	2-oxoglutarate metabolic process	2 out of 60 genes, 3.3%	20 out of 4071 genes, 0.5%	0.0342357
BiologicalProcess	glutamate metabolic process	2 out of 60 genes, 3.3%	20 out of 4071 genes, 0.5%	0.0342357
BiologicalProcess	platelet degranulation	3 out of 60 genes, 5.0%	49 out of 4071 genes, 1.2%	0.0347205
BiologicalProcess	sulfur metabolic process	7 out of 60 genes, 11.7%	215 out of 4071 genes, 5.3%	0.0370808
BiologicalProcess	response to acid	2 out of 60 genes, 3.3%	21 out of 4071 genes, 0.5%	0.0374866
BiologicalProcess	spermatid development	2 out of 60 genes, 3.3%	21 out of 4071 genes, 0.5%	0.0374866
BiologicalProcess	axon cargo transport	2 out of 60 genes, 3.3%	21 out of 4071 genes, 0.5%	0.0374866
BiologicalProcess	ribosomal subunit assembly	2 out of 60 genes, 3.3%	21 out of 4071 genes, 0.5%	0.0374866
BiologicalProcess	positive regulation of calcium ion transport	2 out of 60 genes, 3.3%	21 out of 4071 genes, 0.5%	0.0374866
BiologicalProcess	positive regulation of neurological system process	3 out of 60 genes, 5.0%	52 out of 4071 genes, 1.3%	0.040383
BiologicalProcess	protein localization in nucleus	3 out of 60 genes, 5.0%	52 out of 4071 genes, 1.3%	0.040383
BiologicalProcess	secretion	7 out of 60 genes, 11.7%	220 out of 4071 genes, 5.4%	0.0412341
BiologicalProcess	protein amino acid autophosphorylation	3 out of 60 genes, 5.0%	53 out of 4071 genes, 1.3%	0.0423686
BiologicalProcess	exocytosis	5 out of 60 genes, 8.3%	131 out of 4071 genes, 3.2%	0.0425253
BiologicalProcess	nucleocytoplasmic transport	4 out of 60 genes, 6.7%	91 out of 4071 genes, 2.2%	0.0440644
BiologicalProcess	nuclear transport	4 out of 60 genes, 6.7%	91 out of 4071 genes, 2.2%	0.0440644
BiologicalProcess	autophagic vacuole formation	2 out of 60 genes, 3.3%	23 out of 4071 genes, 0.6%	0.0443255
BiologicalProcess	anion transport	2 out of 60 genes, 3.3%	23 out of 4071 genes, 0.6%	0.0443255
BiologicalProcess	spermatid differentiation	2 out of 60 genes, 3.3%	23 out of 4071 genes, 0.6%	0.0443255
BiologicalProcess	biopolymer catabolic process	11 out of 60 genes, 18.3%	428 out of 4071 genes, 10.5%	0.0453763
BiologicalProcess	regulation of neuron projection development	6 out of 60 genes, 10.0%	179 out of 4071 genes, 4.4%	0.0465725
BiologicalProcess	fat-soluble vitamin metabolic process	2 out of 60 genes, 3.3%	24 out of 4071 genes, 0.6%	0.0479057
BiologicalProcess	actin filament-based movement	2 out of 60 genes, 3.3%	24 out of 4071 genes, 0.6%	0.0479057
BiologicalProcess	cellular amino acid metabolic process	8 out of 60 genes, 13.3%	277 out of 4071 genes, 6.8%	0.0484546
BiologicalProcess	cellular amine metabolic process	8 out of 60 genes, 13.3%	277 out of 4071 genes, 6.8%	0.0484546
BiologicalProcess	energy derivation by oxidation of organic compounds	7 out of 60 genes, 11.7%	228 out of 4071 genes, 5.6%	0.0484987
BiologicalProcess	regulation of neurogenesis	7 out of 60 genes, 11.7%	228 out of 4071 genes, 5.6%	0.0484987

## Sheet: Bb_12h-P_12h
GO	Gene Ontology term	Cluster frequency	Protein frequency of use	P-value
CellularComponent	mitochondrial respiratory chain	10 out of 158 genes, 6.3%	61 out of 4227 genes, 1.4%	6.96738e-05
CellularComponent	mitochondrial respiratory chain complex IV	3 out of 158 genes, 1.9%	4 out of 4227 genes, 0.1%	0.000199449
CellularComponent	respiratory chain	10 out of 158 genes, 6.3%	72 out of 4227 genes, 1.7%	0.00029062
CellularComponent	mitochondrial membrane part	13 out of 158 genes, 8.2%	119 out of 4227 genes, 2.8%	0.000424593
CellularComponent	extracellular organelle	76 out of 158 genes, 48.1%	1495 out of 4227 genes, 35.4%	0.000538829
CellularComponent	extracellular membrane-bounded organelle	76 out of 158 genes, 48.1%	1495 out of 4227 genes, 35.4%	0.000538829
CellularComponent	extracellular vesicular exosome	76 out of 158 genes, 48.1%	1495 out of 4227 genes, 35.4%	0.000538829
CellularComponent	integral to endoplasmic reticulum membrane	5 out of 158 genes, 3.2%	21 out of 4227 genes, 0.5%	0.000857099
CellularComponent	intrinsic to endoplasmic reticulum membrane	5 out of 158 genes, 3.2%	22 out of 4227 genes, 0.5%	0.00107609
CellularComponent	extracellular region part	79 out of 158 genes, 50.0%	1610 out of 4227 genes, 38.1%	0.00125712
CellularComponent	membrane-bounded vesicle	85 out of 158 genes, 53.8%	1775 out of 4227 genes, 42.0%	0.00152735
CellularComponent	vesicle	86 out of 158 genes, 54.4%	1812 out of 4227 genes, 42.9%	0.0018932
CellularComponent	extracellular region	79 out of 158 genes, 50.0%	1655 out of 4227 genes, 39.2%	0.00310088
CellularComponent	mitochondrial respiratory chain complex I	6 out of 158 genes, 3.8%	42 out of 4227 genes, 1.0%	0.00426245
CellularComponent	NADH dehydrogenase complex	6 out of 158 genes, 3.8%	42 out of 4227 genes, 1.0%	0.00426245
CellularComponent	respiratory chain complex I	6 out of 158 genes, 3.8%	42 out of 4227 genes, 1.0%	0.00426245
CellularComponent	intrinsic to membrane	50 out of 158 genes, 31.6%	953 out of 4227 genes, 22.5%	0.00455602
CellularComponent	integral to membrane	48 out of 158 genes, 30.4%	909 out of 4227 genes, 21.5%	0.00492732
CellularComponent	respiratory chain complex IV	3 out of 158 genes, 1.9%	11 out of 4227 genes, 0.3%	0.00677659
CellularComponent	gap junction	2 out of 158 genes, 1.3%	4 out of 4227 genes, 0.1%	0.0079274
CellularComponent	clathrin sculpted vesicle	2 out of 158 genes, 1.3%	4 out of 4227 genes, 0.1%	0.0079274
CellularComponent	clathrin sculpted glutamate transport vesicle	2 out of 158 genes, 1.3%	4 out of 4227 genes, 0.1%	0.0079274
CellularComponent	clathrin sculpted glutamate transport vesicle membrane	2 out of 158 genes, 1.3%	4 out of 4227 genes, 0.1%	0.0079274
CellularComponent	axon	17 out of 158 genes, 10.8%	250 out of 4227 genes, 5.9%	0.0111804
CellularComponent	mitochondrial part	32 out of 158 genes, 20.3%	583 out of 4227 genes, 13.8%	0.0141881
CellularComponent	membrane part	83 out of 158 genes, 52.5%	1858 out of 4227 genes, 44.0%	0.0167938
CellularComponent	SNARE complex	4 out of 158 genes, 2.5%	27 out of 4227 genes, 0.6%	0.0168554
CellularComponent	mitochondrial respiratory chain complex III	2 out of 158 genes, 1.3%	6 out of 4227 genes, 0.1%	0.0188619
CellularComponent	respiratory chain complex III	2 out of 158 genes, 1.3%	6 out of 4227 genes, 0.1%	0.0188619
CellularComponent	excitatory synapse	2 out of 158 genes, 1.3%	6 out of 4227 genes, 0.1%	0.0188619
CellularComponent	integral to organelle membrane	6 out of 158 genes, 3.8%	58 out of 4227 genes, 1.4%	0.0201656
CellularComponent	mitochondrial membrane	23 out of 158 genes, 14.6%	397 out of 4227 genes, 9.4%	0.0211289
CellularComponent	intermediate filament	4 out of 158 genes, 2.5%	30 out of 4227 genes, 0.7%	0.024144
CellularComponent	intrinsic to organelle membrane	6 out of 158 genes, 3.8%	61 out of 4227 genes, 1.4%	0.0252557
CellularComponent	melanosome	7 out of 158 genes, 4.4%	81 out of 4227 genes, 1.9%	0.0306093
CellularComponent	pigment granule	7 out of 158 genes, 4.4%	81 out of 4227 genes, 1.9%	0.0306093
CellularComponent	intermediate filament cytoskeleton	5 out of 158 genes, 3.2%	48 out of 4227 genes, 1.1%	0.0321263
CellularComponent	mitochondrial envelope	23 out of 158 genes, 14.6%	416 out of 4227 genes, 9.8%	0.0342788
CellularComponent	mitochondrial inner membrane	18 out of 158 genes, 11.4%	308 out of 4227 genes, 7.3%	0.0369498
CellularComponent	axon part	9 out of 158 genes, 5.7%	122 out of 4227 genes, 2.9%	0.0376292
CellularComponent	mitochondrion	44 out of 158 genes, 27.8%	919 out of 4227 genes, 21.7%	0.0387541
CellularComponent	dendrite cytoplasm	2 out of 158 genes, 1.3%	9 out of 4227 genes, 0.2%	0.0420553
CellularComponent	organelle membrane	54 out of 158 genes, 34.2%	1178 out of 4227 genes, 27.9%	0.0453763
CellularComponent	cell projection	38 out of 158 genes, 24.1%	785 out of 4227 genes, 18.6%	0.0476557
MolecularFunction	oxidoreductase activity	25 out of 153 genes, 16.3%	332 out of 4059 genes, 8.2%	0.000532665
MolecularFunction	organic acid transmembrane transporter activity	5 out of 153 genes, 3.3%	23 out of 4059 genes, 0.6%	0.00138269
MolecularFunction	carboxylic acid transmembrane transporter activity	5 out of 153 genes, 3.3%	23 out of 4059 genes, 0.6%	0.00138269
MolecularFunction	substrate-specific transmembrane transporter activity	19 out of 153 genes, 12.4%	239 out of 4059 genes, 5.9%	0.00139191
MolecularFunction	L-serine transmembrane transporter activity	2 out of 153 genes, 1.3%	2 out of 4059 genes, 0.0%	0.0014119
MolecularFunction	serine transmembrane transporter activity	2 out of 153 genes, 1.3%	2 out of 4059 genes, 0.0%	0.0014119
MolecularFunction	transmembrane transporter activity	20 out of 153 genes, 13.1%	258 out of 4059 genes, 6.4%	0.00141641
MolecularFunction	L-amino acid transmembrane transporter activity	4 out of 153 genes, 2.6%	14 out of 4059 genes, 0.3%	0.00144566
MolecularFunction	solute:cation symporter activity	4 out of 153 genes, 2.6%	14 out of 4059 genes, 0.3%	0.00144566
MolecularFunction	anion:cation symporter activity	3 out of 153 genes, 2.0%	8 out of 4059 genes, 0.2%	0.00255798
MolecularFunction	substrate-specific transporter activity	22 out of 153 genes, 14.4%	314 out of 4059 genes, 7.7%	0.00300677
MolecularFunction	amino acid transmembrane transporter activity	4 out of 153 genes, 2.6%	17 out of 4059 genes, 0.4%	0.00314641
MolecularFunction	fibroblast growth factor receptor binding	2 out of 153 genes, 1.3%	3 out of 4059 genes, 0.1%	0.0041306
MolecularFunction	purine transmembrane transporter activity	2 out of 153 genes, 1.3%	3 out of 4059 genes, 0.1%	0.0041306
MolecularFunction	ubiquinol-cytochrome-c reductase activity	2 out of 153 genes, 1.3%	3 out of 4059 genes, 0.1%	0.0041306
MolecularFunction	nucleobase transmembrane transporter activity	2 out of 153 genes, 1.3%	3 out of 4059 genes, 0.1%	0.0041306
MolecularFunction	adenine transmembrane transporter activity	2 out of 153 genes, 1.3%	3 out of 4059 genes, 0.1%	0.0041306
MolecularFunction	oxidoreductase activity, acting on diphenols and related substances as donors	2 out of 153 genes, 1.3%	3 out of 4059 genes, 0.1%	0.0041306
MolecularFunction	oxidoreductase activity, acting on diphenols and related substances as donors, cytochrome as acceptor	2 out of 153 genes, 1.3%	3 out of 4059 genes, 0.1%	0.0041306
MolecularFunction	sodium:dicarboxylate symporter activity	2 out of 153 genes, 1.3%	3 out of 4059 genes, 0.1%	0.0041306
MolecularFunction	amine transmembrane transporter activity	4 out of 153 genes, 2.6%	19 out of 4059 genes, 0.5%	0.00483173
MolecularFunction	symporter activity	4 out of 153 genes, 2.6%	21 out of 4059 genes, 0.5%	0.00703602
MolecularFunction	active transmembrane transporter activity	9 out of 153 genes, 5.9%	92 out of 4059 genes, 2.3%	0.0072622
MolecularFunction	dicarboxylic acid transmembrane transporter activity	2 out of 153 genes, 1.3%	4 out of 4059 genes, 0.1%	0.00805683
MolecularFunction	auxiliary transport protein activity	7 out of 153 genes, 4.6%	63 out of 4059 genes, 1.6%	0.0088605
MolecularFunction	channel regulator activity	7 out of 153 genes, 4.6%	63 out of 4059 genes, 1.6%	0.0088605
MolecularFunction	ion transmembrane transporter activity	15 out of 153 genes, 9.8%	204 out of 4059 genes, 5.0%	0.00917192
MolecularFunction	cation transmembrane transporter activity	12 out of 153 genes, 7.8%	149 out of 4059 genes, 3.7%	0.00974245
MolecularFunction	hydrogen ion transmembrane transporter activity	6 out of 153 genes, 3.9%	50 out of 4059 genes, 1.2%	0.0104879
MolecularFunction	transporter activity	23 out of 153 genes, 15.0%	371 out of 4059 genes, 9.1%	0.0108193
MolecularFunction	secondary active transmembrane transporter activity	5 out of 153 genes, 3.3%	37 out of 4059 genes, 0.9%	0.0117188
MolecularFunction	monovalent inorganic cation transmembrane transporter activity	6 out of 153 genes, 3.9%	52 out of 4059 genes, 1.3%	0.0126346
MolecularFunction	organic acid:sodium symporter activity	2 out of 153 genes, 1.3%	5 out of 4059 genes, 0.1%	0.0130969
MolecularFunction	inorganic cation transmembrane transporter activity	7 out of 153 genes, 4.6%	71 out of 4059 genes, 1.7%	0.0165884
MolecularFunction	neutral amino acid transmembrane transporter activity	2 out of 153 genes, 1.3%	6 out of 4059 genes, 0.1%	0.0191622
MolecularFunction	nucleobase, nucleoside, nucleotide and nucleic acid transmembrane transporter activity	2 out of 153 genes, 1.3%	6 out of 4059 genes, 0.1%	0.0191622
MolecularFunction	thioesterase binding	2 out of 153 genes, 1.3%	6 out of 4059 genes, 0.1%	0.0191622
MolecularFunction	nitric-oxide synthase binding	3 out of 153 genes, 2.0%	16 out of 4059 genes, 0.4%	0.0204952
MolecularFunction	disulfide oxidoreductase activity	3 out of 153 genes, 2.0%	17 out of 4059 genes, 0.4%	0.0242128
MolecularFunction	L-glutamate transmembrane transporter activity	2 out of 153 genes, 1.3%	7 out of 4059 genes, 0.2%	0.0261695
MolecularFunction	acidic amino acid transmembrane transporter activity	2 out of 153 genes, 1.3%	7 out of 4059 genes, 0.2%	0.0261695
MolecularFunction	solute:sodium symporter activity	2 out of 153 genes, 1.3%	7 out of 4059 genes, 0.2%	0.0261695
MolecularFunction	nitric-oxide synthase regulator activity	2 out of 153 genes, 1.3%	7 out of 4059 genes, 0.2%	0.0261695
MolecularFunction	peroxiredoxin activity	2 out of 153 genes, 1.3%	7 out of 4059 genes, 0.2%	0.0261695
MolecularFunction	identical protein binding	25 out of 153 genes, 16.3%	448 out of 4059 genes, 11.0%	0.0271264
MolecularFunction	cytochrome-c oxidase activity	3 out of 153 genes, 2.0%	18 out of 4059 genes, 0.4%	0.0282697
MolecularFunction	heme-copper terminal oxidase activity	3 out of 153 genes, 2.0%	18 out of 4059 genes, 0.4%	0.0282697
MolecularFunction	oxidoreductase activity, acting on heme group of donors, oxygen as acceptor	3 out of 153 genes, 2.0%	18 out of 4059 genes, 0.4%	0.0282697
MolecularFunction	glutathione transferase activity	3 out of 153 genes, 2.0%	19 out of 4059 genes, 0.5%	0.0326643
MolecularFunction	oxidoreductase activity, acting on heme group of donors	3 out of 153 genes, 2.0%	19 out of 4059 genes, 0.5%	0.0326643
MolecularFunction	epidermal growth factor receptor binding	2 out of 153 genes, 1.3%	8 out of 4059 genes, 0.2%	0.03404
MolecularFunction	oxidoreductase activity, acting on NADH or NADPH, quinone or similar compound as acceptor	5 out of 153 genes, 3.3%	51 out of 4059 genes, 1.3%	0.0415491
BiologicalProcess	mitochondrial ATP synthesis coupled electron transport	7 out of 151 genes, 4.6%	45 out of 4071 genes, 1.1%	0.00116474
BiologicalProcess	oxidation reduction	22 out of 151 genes, 14.6%	300 out of 4071 genes, 7.4%	0.00136035
BiologicalProcess	L-serine transport	2 out of 151 genes, 1.3%	2 out of 4071 genes, 0.0%	0.00136701
BiologicalProcess	response to cobalt ion	2 out of 151 genes, 1.3%	2 out of 4071 genes, 0.0%	0.00136701
BiologicalProcess	serine transport	2 out of 151 genes, 1.3%	2 out of 4071 genes, 0.0%	0.00136701
BiologicalProcess	ATP synthesis coupled electron transport	7 out of 151 genes, 4.6%	47 out of 4071 genes, 1.2%	0.001517
BiologicalProcess	brain development	20 out of 151 genes, 13.2%	270 out of 4071 genes, 6.6%	0.00202111
BiologicalProcess	telencephalon development	10 out of 151 genes, 6.6%	93 out of 4071 genes, 2.3%	0.00209425
BiologicalProcess	L-amino acid transport	4 out of 151 genes, 2.6%	16 out of 4071 genes, 0.4%	0.00233571
BiologicalProcess	multicellular organismal aging	3 out of 151 genes, 2.0%	8 out of 4071 genes, 0.2%	0.00244225
BiologicalProcess	Wnt receptor signaling pathway, planar cell polarity pathway	3 out of 151 genes, 2.0%	8 out of 4071 genes, 0.2%	0.00244225
BiologicalProcess	response to chemical stimulus	42 out of 151 genes, 27.8%	757 out of 4071 genes, 18.6%	0.00306579
BiologicalProcess	amine transport	6 out of 151 genes, 4.0%	41 out of 4071 genes, 1.0%	0.0036181
BiologicalProcess	pallium development	8 out of 151 genes, 5.3%	69 out of 4071 genes, 1.7%	0.00364424
BiologicalProcess	substrate-independent telencephalic tangential migration	2 out of 151 genes, 1.3%	3 out of 4071 genes, 0.1%	0.00400092
BiologicalProcess	substrate-independent telencephalic tangential interneuron migration	2 out of 151 genes, 1.3%	3 out of 4071 genes, 0.1%	0.00400092
BiologicalProcess	cerebral cortex GABAergic interneuron differentiation	2 out of 151 genes, 1.3%	3 out of 4071 genes, 0.1%	0.00400092
BiologicalProcess	cerebral cortex GABAergic interneuron development	2 out of 151 genes, 1.3%	3 out of 4071 genes, 0.1%	0.00400092
BiologicalProcess	central nervous system development	23 out of 151 genes, 15.2%	348 out of 4071 genes, 8.5%	0.00411728
BiologicalProcess	forebrain development	13 out of 151 genes, 8.6%	155 out of 4071 genes, 3.8%	0.00448816
BiologicalProcess	establishment of planar polarity	3 out of 151 genes, 2.0%	10 out of 4071 genes, 0.2%	0.0049543
BiologicalProcess	establishment of tissue polarity	3 out of 151 genes, 2.0%	10 out of 4071 genes, 0.2%	0.0049543
BiologicalProcess	response to zinc ion	3 out of 151 genes, 2.0%	10 out of 4071 genes, 0.2%	0.0049543
BiologicalProcess	nerve-nerve synaptic transmission	5 out of 151 genes, 3.3%	31 out of 4071 genes, 0.8%	0.00511364
BiologicalProcess	response to stimulus	67 out of 151 genes, 44.4%	1397 out of 4071 genes, 34.3%	0.00575467
BiologicalProcess	cerebral cortex development	6 out of 151 genes, 4.0%	46 out of 4071 genes, 1.1%	0.00647328
BiologicalProcess	negative regulation of neurogenesis	6 out of 151 genes, 4.0%	46 out of 4071 genes, 1.1%	0.00647328
BiologicalProcess	synaptic transmission, dopaminergic	2 out of 151 genes, 1.3%	4 out of 4071 genes, 0.1%	0.00780708
BiologicalProcess	mitochondrial electron transport, cytochrome c to oxygen	2 out of 151 genes, 1.3%	4 out of 4071 genes, 0.1%	0.00780708
BiologicalProcess	purine transport	2 out of 151 genes, 1.3%	4 out of 4071 genes, 0.1%	0.00780708
BiologicalProcess	negative regulation of neuroblast proliferation	2 out of 151 genes, 1.3%	4 out of 4071 genes, 0.1%	0.00780708
BiologicalProcess	response to water	2 out of 151 genes, 1.3%	4 out of 4071 genes, 0.1%	0.00780708
BiologicalProcess	response to herbicide	2 out of 151 genes, 1.3%	4 out of 4071 genes, 0.1%	0.00780708
BiologicalProcess	nucleobase transport	2 out of 151 genes, 1.3%	4 out of 4071 genes, 0.1%	0.00780708
BiologicalProcess	adenine transport	2 out of 151 genes, 1.3%	4 out of 4071 genes, 0.1%	0.00780708
BiologicalProcess	ATP transport	2 out of 151 genes, 1.3%	4 out of 4071 genes, 0.1%	0.00780708
BiologicalProcess	purine ribonucleotide transport	2 out of 151 genes, 1.3%	4 out of 4071 genes, 0.1%	0.00780708
BiologicalProcess	regulation of blood vessel endothelial cell migration	3 out of 151 genes, 2.0%	12 out of 4071 genes, 0.3%	0.00860019
BiologicalProcess	regulation of astrocyte differentiation	3 out of 151 genes, 2.0%	12 out of 4071 genes, 0.3%	0.00860019
BiologicalProcess	regulation of heart contraction	6 out of 151 genes, 4.0%	50 out of 4071 genes, 1.2%	0.00972669
BiologicalProcess	negative regulation of cell development	6 out of 151 genes, 4.0%	50 out of 4071 genes, 1.2%	0.00972669
BiologicalProcess	respiratory electron transport chain	9 out of 151 genes, 6.0%	98 out of 4071 genes, 2.4%	0.00982605
BiologicalProcess	electron transport chain	9 out of 151 genes, 6.0%	100 out of 4071 genes, 2.5%	0.0111554
BiologicalProcess	oxidative phosphorylation	7 out of 151 genes, 4.6%	67 out of 4071 genes, 1.6%	0.0113086
BiologicalProcess	heart morphogenesis	4 out of 151 genes, 2.6%	25 out of 4071 genes, 0.6%	0.0125261
BiologicalProcess	nucleotide transport	2 out of 151 genes, 1.3%	5 out of 4071 genes, 0.1%	0.012696
BiologicalProcess	regulation of receptor biosynthetic process	2 out of 151 genes, 1.3%	5 out of 4071 genes, 0.1%	0.012696
BiologicalProcess	purine nucleotide transport	2 out of 151 genes, 1.3%	5 out of 4071 genes, 0.1%	0.012696
BiologicalProcess	activation of phospholipase D activity	2 out of 151 genes, 1.3%	5 out of 4071 genes, 0.1%	0.012696
BiologicalProcess	adenine nucleotide transport	2 out of 151 genes, 1.3%	5 out of 4071 genes, 0.1%	0.012696
BiologicalProcess	L-glutamate import	2 out of 151 genes, 1.3%	5 out of 4071 genes, 0.1%	0.012696
BiologicalProcess	cardiac epithelial to mesenchymal transition	2 out of 151 genes, 1.3%	5 out of 4071 genes, 0.1%	0.012696
BiologicalProcess	response to organic nitrogen	5 out of 151 genes, 3.3%	39 out of 4071 genes, 1.0%	0.0136654
BiologicalProcess	subthalamus development	5 out of 151 genes, 3.3%	39 out of 4071 genes, 1.0%	0.0136654
BiologicalProcess	substantia nigra development	5 out of 151 genes, 3.3%	39 out of 4071 genes, 1.0%	0.0136654
BiologicalProcess	glutamate secretion	4 out of 151 genes, 2.6%	26 out of 4071 genes, 0.6%	0.0143856
BiologicalProcess	telencephalon cell migration	4 out of 151 genes, 2.6%	26 out of 4071 genes, 0.6%	0.0143856
BiologicalProcess	response to wounding	20 out of 151 genes, 13.2%	322 out of 4071 genes, 7.9%	0.0143873
BiologicalProcess	morphogenesis of a polarized epithelium	3 out of 151 genes, 2.0%	15 out of 4071 genes, 0.4%	0.0163941
BiologicalProcess	forebrain cell migration	4 out of 151 genes, 2.6%	27 out of 4071 genes, 0.7%	0.0164114
BiologicalProcess	neurotransmitter uptake	2 out of 151 genes, 1.3%	6 out of 4071 genes, 0.1%	0.0185833
BiologicalProcess	detection of calcium ion	2 out of 151 genes, 1.3%	6 out of 4071 genes, 0.1%	0.0185833
BiologicalProcess	ethanol oxidation	2 out of 151 genes, 1.3%	6 out of 4071 genes, 0.1%	0.0185833
BiologicalProcess	protein amino acid ADP-ribosylation	2 out of 151 genes, 1.3%	6 out of 4071 genes, 0.1%	0.0185833
BiologicalProcess	amino acid import	2 out of 151 genes, 1.3%	6 out of 4071 genes, 0.1%	0.0185833
BiologicalProcess	L-amino acid import	2 out of 151 genes, 1.3%	6 out of 4071 genes, 0.1%	0.0185833
BiologicalProcess	amino acid transport	4 out of 151 genes, 2.6%	28 out of 4071 genes, 0.7%	0.0186075
BiologicalProcess	energy derivation by oxidation of organic compounds	15 out of 151 genes, 9.9%	228 out of 4071 genes, 5.6%	0.0206239
BiologicalProcess	antigen processing and presentation of peptide antigen via MHC class II	6 out of 151 genes, 4.0%	59 out of 4071 genes, 1.4%	0.021015
BiologicalProcess	antigen processing and presentation of peptide or polysaccharide antigen via MHC class II	6 out of 151 genes, 4.0%	59 out of 4071 genes, 1.4%	0.021015
BiologicalProcess	antigen processing and presentation of exogenous peptide antigen via MHC class II	6 out of 151 genes, 4.0%	59 out of 4071 genes, 1.4%	0.021015
BiologicalProcess	cellular homeostasis	18 out of 151 genes, 11.9%	292 out of 4071 genes, 7.2%	0.0214046
BiologicalProcess	heart development	7 out of 151 genes, 4.6%	77 out of 4071 genes, 1.9%	0.0230167
BiologicalProcess	regulation of nitric-oxide synthase activity	3 out of 151 genes, 2.0%	17 out of 4071 genes, 0.4%	0.0232107
BiologicalProcess	response to glucocorticoid stimulus	4 out of 151 genes, 2.6%	30 out of 4071 genes, 0.7%	0.0235252
BiologicalProcess	diencephalon development	5 out of 151 genes, 3.3%	45 out of 4071 genes, 1.1%	0.0242955
BiologicalProcess	learning	7 out of 151 genes, 4.6%	78 out of 4071 genes, 1.9%	0.0245252
BiologicalProcess	ethanol metabolic process	2 out of 151 genes, 1.3%	7 out of 4071 genes, 0.2%	0.025389
BiologicalProcess	neutral amino acid transport	2 out of 151 genes, 1.3%	7 out of 4071 genes, 0.2%	0.025389
BiologicalProcess	L-glutamate transport	2 out of 151 genes, 1.3%	7 out of 4071 genes, 0.2%	0.025389
BiologicalProcess	cerebral cortex neuron differentiation	2 out of 151 genes, 1.3%	7 out of 4071 genes, 0.2%	0.025389
BiologicalProcess	response to mercury ion	2 out of 151 genes, 1.3%	7 out of 4071 genes, 0.2%	0.025389
BiologicalProcess	response to corticosteroid stimulus	4 out of 151 genes, 2.6%	31 out of 4071 genes, 0.8%	0.0262529
BiologicalProcess	wound healing	16 out of 151 genes, 10.6%	256 out of 4071 genes, 6.3%	0.0262913
BiologicalProcess	negative regulation of proteolysis	3 out of 151 genes, 2.0%	18 out of 4071 genes, 0.4%	0.0271115
BiologicalProcess	negative regulation of cell differentiation	8 out of 151 genes, 5.3%	98 out of 4071 genes, 2.4%	0.0278515
BiologicalProcess	ossification	6 out of 151 genes, 4.0%	63 out of 4071 genes, 1.5%	0.0280999
BiologicalProcess	camera-type eye development	5 out of 151 genes, 3.3%	47 out of 4071 genes, 1.2%	0.0287631
BiologicalProcess	nucleobase, nucleoside, nucleotide and nucleic acid transport	6 out of 151 genes, 4.0%	64 out of 4071 genes, 1.6%	0.0300903
BiologicalProcess	cellular respiration	10 out of 151 genes, 6.6%	138 out of 4071 genes, 3.4%	0.0309471
BiologicalProcess	regulation of system process	15 out of 151 genes, 9.9%	240 out of 4071 genes, 5.9%	0.0310386
BiologicalProcess	regulation of monooxygenase activity	3 out of 151 genes, 2.0%	19 out of 4071 genes, 0.5%	0.0313398
BiologicalProcess	regulation of glial cell differentiation	3 out of 151 genes, 2.0%	19 out of 4071 genes, 0.5%	0.0313398
BiologicalProcess	positive regulation of stress fiber formation	3 out of 151 genes, 2.0%	19 out of 4071 genes, 0.5%	0.0313398
BiologicalProcess	xenobiotic metabolic process	6 out of 151 genes, 4.0%	65 out of 4071 genes, 1.6%	0.0321713
BiologicalProcess	aspartate family amino acid biosynthetic process	2 out of 151 genes, 1.3%	8 out of 4071 genes, 0.2%	0.0330379
BiologicalProcess	acidic amino acid transport	2 out of 151 genes, 1.3%	8 out of 4071 genes, 0.2%	0.0330379
BiologicalProcess	negative regulation of proteasomal ubiquitin-dependent protein catabolic process	2 out of 151 genes, 1.3%	8 out of 4071 genes, 0.2%	0.0330379
BiologicalProcess	glucose import	2 out of 151 genes, 1.3%	8 out of 4071 genes, 0.2%	0.0330379
BiologicalProcess	response to corticosterone stimulus	2 out of 151 genes, 1.3%	8 out of 4071 genes, 0.2%	0.0330379
BiologicalProcess	negative regulation of neurotransmitter transport	2 out of 151 genes, 1.3%	8 out of 4071 genes, 0.2%	0.0330379
BiologicalProcess	mesenchymal cell development	3 out of 151 genes, 2.0%	20 out of 4071 genes, 0.5%	0.0358928
BiologicalProcess	response to xenobiotic stimulus	6 out of 151 genes, 4.0%	67 out of 4071 genes, 1.6%	0.0366099
BiologicalProcess	generation of precursor metabolites and energy	15 out of 151 genes, 9.9%	246 out of 4071 genes, 6.0%	0.0375113
BiologicalProcess	cellular ion homeostasis	15 out of 151 genes, 9.9%	246 out of 4071 genes, 6.0%	0.0375113
BiologicalProcess	cellular amino acid derivative metabolic process	12 out of 151 genes, 7.9%	184 out of 4071 genes, 4.5%	0.038907
BiologicalProcess	mitochondrial electron transport, NADH to ubiquinone	4 out of 151 genes, 2.6%	35 out of 4071 genes, 0.9%	0.0390028
BiologicalProcess	cellular chemical homeostasis	15 out of 151 genes, 9.9%	248 out of 4071 genes, 6.1%	0.0398726
BiologicalProcess	regulation of heart rate	3 out of 151 genes, 2.0%	21 out of 4071 genes, 0.5%	0.040767
BiologicalProcess	response to activity	3 out of 151 genes, 2.0%	21 out of 4071 genes, 0.5%	0.040767
BiologicalProcess	biogenic amine biosynthetic process	3 out of 151 genes, 2.0%	21 out of 4071 genes, 0.5%	0.040767
BiologicalProcess	mesenchymal cell differentiation	3 out of 151 genes, 2.0%	21 out of 4071 genes, 0.5%	0.040767
BiologicalProcess	mesenchyme development	3 out of 151 genes, 2.0%	21 out of 4071 genes, 0.5%	0.040767
BiologicalProcess	regulation of neurotransmitter levels	7 out of 151 genes, 4.6%	87 out of 4071 genes, 2.1%	0.0412403
BiologicalProcess	detection of chemical stimulus	2 out of 151 genes, 1.3%	9 out of 4071 genes, 0.2%	0.041459
BiologicalProcess	peptidyl-lysine modification	2 out of 151 genes, 1.3%	9 out of 4071 genes, 0.2%	0.041459
BiologicalProcess	regulation of bone mineralization	2 out of 151 genes, 1.3%	9 out of 4071 genes, 0.2%	0.041459
BiologicalProcess	endothelial cell differentiation	2 out of 151 genes, 1.3%	9 out of 4071 genes, 0.2%	0.041459
BiologicalProcess	response to antibiotic	2 out of 151 genes, 1.3%	9 out of 4071 genes, 0.2%	0.041459
BiologicalProcess	regulation of membrane repolarization	2 out of 151 genes, 1.3%	9 out of 4071 genes, 0.2%	0.041459
BiologicalProcess	regulation of biomineral formation	2 out of 151 genes, 1.3%	9 out of 4071 genes, 0.2%	0.041459
BiologicalProcess	cell motility	14 out of 151 genes, 9.3%	229 out of 4071 genes, 5.6%	0.0429524
BiologicalProcess	regulation of insulin secretion	6 out of 151 genes, 4.0%	70 out of 4071 genes, 1.7%	0.0439754
BiologicalProcess	endocytosis	11 out of 151 genes, 7.3%	167 out of 4071 genes, 4.1%	0.0442561
BiologicalProcess	amine biosynthetic process	5 out of 151 genes, 3.3%	53 out of 4071 genes, 1.3%	0.0451474
BiologicalProcess	cerebral cortex cell migration	3 out of 151 genes, 2.0%	22 out of 4071 genes, 0.5%	0.0459574
BiologicalProcess	positive regulation of actin filament bundle formation	3 out of 151 genes, 2.0%	22 out of 4071 genes, 0.5%	0.0459574
BiologicalProcess	pigmentation	3 out of 151 genes, 2.0%	22 out of 4071 genes, 0.5%	0.0459574
BiologicalProcess	response to amine stimulus	4 out of 151 genes, 2.6%	37 out of 4071 genes, 0.9%	0.0464957
BiologicalProcess	nerve growth factor receptor signaling pathway	12 out of 151 genes, 7.9%	190 out of 4071 genes, 4.7%	0.0478585
BiologicalProcess	antigen processing and presentation of exogenous peptide antigen	8 out of 151 genes, 5.3%	109 out of 4071 genes, 2.7%	0.0479246

## Sheet: Bb_24h-Bb_6h
GO	Gene Ontology term	Cluster frequency	Protein frequency of use	P-value
CellularComponent	myelin sheath	17 out of 107 genes, 15.9%	177 out of 4227 genes, 4.2%	1.49025e-06
CellularComponent	mitochondrial respiratory chain complex III	3 out of 107 genes, 2.8%	6 out of 4227 genes, 0.1%	0.000298444
CellularComponent	respiratory chain complex III	3 out of 107 genes, 2.8%	6 out of 4227 genes, 0.1%	0.000298444
CellularComponent	respiratory chain	8 out of 107 genes, 7.5%	72 out of 4227 genes, 1.7%	0.000404518
CellularComponent	chylomicron	2 out of 107 genes, 1.9%	2 out of 4227 genes, 0.0%	0.000634933
CellularComponent	mitochondrial respiratory chain	7 out of 107 genes, 6.5%	61 out of 4227 genes, 1.4%	0.000774477
CellularComponent	I band	7 out of 107 genes, 6.5%	61 out of 4227 genes, 1.4%	0.000774477
CellularComponent	plasma membrane part	42 out of 107 genes, 39.3%	1095 out of 4227 genes, 25.9%	0.00149893
CellularComponent	Z disc	6 out of 107 genes, 5.6%	54 out of 4227 genes, 1.3%	0.00220031
CellularComponent	sarcomere	7 out of 107 genes, 6.5%	74 out of 4227 genes, 1.8%	0.00243998
CellularComponent	extracellular organelle	52 out of 107 genes, 48.6%	1495 out of 4227 genes, 35.4%	0.0029903
CellularComponent	extracellular membrane-bounded organelle	52 out of 107 genes, 48.6%	1495 out of 4227 genes, 35.4%	0.0029903
CellularComponent	extracellular vesicular exosome	52 out of 107 genes, 48.6%	1495 out of 4227 genes, 35.4%	0.0029903
CellularComponent	extracellular region part	55 out of 107 genes, 51.4%	1610 out of 4227 genes, 38.1%	0.00310992
CellularComponent	extracellular region	56 out of 107 genes, 52.3%	1655 out of 4227 genes, 39.2%	0.00347479
CellularComponent	very-low-density lipoprotein particle	2 out of 107 genes, 1.9%	4 out of 4227 genes, 0.1%	0.00368453
CellularComponent	triglyceride-rich lipoprotein particle	2 out of 107 genes, 1.9%	4 out of 4227 genes, 0.1%	0.00368453
CellularComponent	contractile fiber part	7 out of 107 genes, 6.5%	80 out of 4227 genes, 1.9%	0.00380455
CellularComponent	myofibril	7 out of 107 genes, 6.5%	85 out of 4227 genes, 2.0%	0.00533139
CellularComponent	sodium:potassium-exchanging ATPase complex	2 out of 107 genes, 1.9%	5 out of 4227 genes, 0.1%	0.00603953
CellularComponent	extracellular space	13 out of 107 genes, 12.1%	237 out of 4227 genes, 5.6%	0.00629121
CellularComponent	contractile fiber	7 out of 107 genes, 6.5%	88 out of 4227 genes, 2.1%	0.00644557
CellularComponent	intermediate filament cytoskeleton	5 out of 107 genes, 4.7%	48 out of 4227 genes, 1.1%	0.00682071
CellularComponent	high-density lipoprotein particle	2 out of 107 genes, 1.9%	6 out of 4227 genes, 0.1%	0.00891008
CellularComponent	plasma membrane	52 out of 107 genes, 48.6%	1569 out of 4227 genes, 37.1%	0.00916455
CellularComponent	non-membrane-bounded organelle	40 out of 107 genes, 37.4%	1136 out of 4227 genes, 26.9%	0.0103838
CellularComponent	intracellular non-membrane-bounded organelle	40 out of 107 genes, 37.4%	1136 out of 4227 genes, 26.9%	0.0103838
CellularComponent	nuclear euchromatin	2 out of 107 genes, 1.9%	7 out of 4227 genes, 0.2%	0.012269
CellularComponent	euchromatin	2 out of 107 genes, 1.9%	8 out of 4227 genes, 0.2%	0.0160903
CellularComponent	lamellipodium membrane	2 out of 107 genes, 1.9%	8 out of 4227 genes, 0.2%	0.0160903
CellularComponent	protein-lipid complex	2 out of 107 genes, 1.9%	8 out of 4227 genes, 0.2%	0.0160903
CellularComponent	plasma lipoprotein particle	2 out of 107 genes, 1.9%	8 out of 4227 genes, 0.2%	0.0160903
CellularComponent	basolateral plasma membrane	15 out of 107 genes, 14.0%	339 out of 4227 genes, 8.0%	0.0224273
CellularComponent	membrane-bounded vesicle	55 out of 107 genes, 51.4%	1775 out of 4227 genes, 42.0%	0.0294335
CellularComponent	nucleoid	3 out of 107 genes, 2.8%	27 out of 4227 genes, 0.6%	0.0296793
CellularComponent	mitochondrial nucleoid	3 out of 107 genes, 2.8%	27 out of 4227 genes, 0.6%	0.0296793
CellularComponent	mitochondrial membrane part	7 out of 107 genes, 6.5%	119 out of 4227 genes, 2.8%	0.0301031
CellularComponent	cytoskeleton	27 out of 107 genes, 25.2%	749 out of 4227 genes, 17.7%	0.0304278
CellularComponent	intermediate filament	3 out of 107 genes, 2.8%	30 out of 4227 genes, 0.7%	0.0390185
CellularComponent	nuclear periphery	4 out of 107 genes, 3.7%	51 out of 4227 genes, 1.2%	0.0390376
CellularComponent	costamere	2 out of 107 genes, 1.9%	13 out of 4227 genes, 0.3%	0.0412854
CellularComponent	cytosolic ribosome	6 out of 107 genes, 5.6%	101 out of 4227 genes, 2.4%	0.041673
CellularComponent	vesicle	55 out of 107 genes, 51.4%	1812 out of 4227 genes, 42.9%	0.0443836
CellularComponent	focal adhesion	12 out of 107 genes, 11.2%	276 out of 4227 genes, 6.5%	0.0445907
CellularComponent	cell-substrate adherens junction	12 out of 107 genes, 11.2%	277 out of 4227 genes, 6.6%	0.0456372
CellularComponent	cell cortex part	5 out of 107 genes, 4.7%	78 out of 4227 genes, 1.8%	0.0464649
CellularComponent	cortical cytoskeleton	4 out of 107 genes, 3.7%	54 out of 4227 genes, 1.3%	0.0466653
CellularComponent	cell-substrate junction	12 out of 107 genes, 11.2%	279 out of 4227 genes, 6.6%	0.0477817
CellularComponent	cortical actin cytoskeleton	3 out of 107 genes, 2.8%	33 out of 4227 genes, 0.8%	0.0496736
MolecularFunction	ubiquinol-cytochrome-c reductase activity	3 out of 101 genes, 3.0%	3 out of 4059 genes, 0.1%	1.49631e-05
MolecularFunction	oxidoreductase activity, acting on diphenols and related substances as donors	3 out of 101 genes, 3.0%	3 out of 4059 genes, 0.1%	1.49631e-05
MolecularFunction	oxidoreductase activity, acting on diphenols and related substances as donors, cytochrome as acceptor	3 out of 101 genes, 3.0%	3 out of 4059 genes, 0.1%	1.49631e-05
MolecularFunction	cholesterol transporter activity	2 out of 101 genes, 2.0%	2 out of 4059 genes, 0.0%	0.000613183
MolecularFunction	phosphatidylcholine-sterol O-acyltransferase activator activity	2 out of 101 genes, 2.0%	2 out of 4059 genes, 0.0%	0.000613183
MolecularFunction	structural molecule activity	19 out of 101 genes, 18.8%	351 out of 4059 genes, 8.6%	0.000842751
MolecularFunction	ion transmembrane transporter activity	13 out of 101 genes, 12.9%	204 out of 4059 genes, 5.0%	0.00143666
MolecularFunction	substrate-specific transmembrane transporter activity	13 out of 101 genes, 12.9%	239 out of 4059 genes, 5.9%	0.00576981
MolecularFunction	sodium:potassium-exchanging ATPase activity	2 out of 101 genes, 2.0%	5 out of 4059 genes, 0.1%	0.00583796
MolecularFunction	sterol transporter activity	2 out of 101 genes, 2.0%	5 out of 4059 genes, 0.1%	0.00583796
MolecularFunction	hydrogen ion transmembrane transporter activity	5 out of 101 genes, 5.0%	50 out of 4059 genes, 1.2%	0.00753395
MolecularFunction	porin activity	2 out of 101 genes, 2.0%	6 out of 4059 genes, 0.1%	0.00861529
MolecularFunction	D1 dopamine receptor binding	2 out of 101 genes, 2.0%	6 out of 4059 genes, 0.1%	0.00861529
MolecularFunction	monovalent inorganic cation transmembrane transporter activity	5 out of 101 genes, 5.0%	52 out of 4059 genes, 1.3%	0.00888735
MolecularFunction	structural constituent of muscle	3 out of 101 genes, 3.0%	18 out of 4059 genes, 0.4%	0.00929975
MolecularFunction	electron carrier activity	5 out of 101 genes, 5.0%	53 out of 4059 genes, 1.3%	0.00962343
MolecularFunction	substrate-specific transporter activity	15 out of 101 genes, 14.9%	314 out of 4059 genes, 7.7%	0.00999758
MolecularFunction	transmembrane transporter activity	13 out of 101 genes, 12.9%	258 out of 4059 genes, 6.4%	0.0107783
MolecularFunction	microfilament motor activity	2 out of 101 genes, 2.0%	7 out of 4059 genes, 0.2%	0.0118667
MolecularFunction	wide pore channel activity	2 out of 101 genes, 2.0%	7 out of 4059 genes, 0.2%	0.0118667
MolecularFunction	peroxiredoxin activity	2 out of 101 genes, 2.0%	7 out of 4059 genes, 0.2%	0.0118667
MolecularFunction	voltage-gated anion channel activity	2 out of 101 genes, 2.0%	8 out of 4059 genes, 0.2%	0.0155673
MolecularFunction	integrin binding	4 out of 101 genes, 4.0%	44 out of 4059 genes, 1.1%	0.022888
MolecularFunction	anion transmembrane transporter activity	4 out of 101 genes, 4.0%	44 out of 4059 genes, 1.1%	0.022888
MolecularFunction	actin-dependent ATPase activity	2 out of 101 genes, 2.0%	10 out of 4059 genes, 0.2%	0.0242214
MolecularFunction	motor activity	4 out of 101 genes, 4.0%	47 out of 4059 genes, 1.2%	0.0284265
MolecularFunction	lipoprotein receptor binding	2 out of 101 genes, 2.0%	11 out of 4059 genes, 0.3%	0.0291297
MolecularFunction	inorganic cation transmembrane transporter activity	5 out of 101 genes, 5.0%	71 out of 4059 genes, 1.7%	0.0307828
MolecularFunction	anion channel activity	3 out of 101 genes, 3.0%	29 out of 4059 genes, 0.7%	0.034207
MolecularFunction	ankyrin binding	2 out of 101 genes, 2.0%	12 out of 4059 genes, 0.3%	0.0343967
MolecularFunction	2 iron, 2 sulfur cluster binding	2 out of 101 genes, 2.0%	12 out of 4059 genes, 0.3%	0.0343967
MolecularFunction	antioxidant activity	3 out of 101 genes, 3.0%	30 out of 4059 genes, 0.7%	0.037339
MolecularFunction	transporter activity	15 out of 101 genes, 14.9%	371 out of 4059 genes, 9.1%	0.0393103
MolecularFunction	laminin binding	2 out of 101 genes, 2.0%	13 out of 4059 genes, 0.3%	0.0400021
MolecularFunction	steroid binding	4 out of 101 genes, 4.0%	54 out of 4059 genes, 1.3%	0.0442214
MolecularFunction	extracellular matrix structural constituent	2 out of 101 genes, 2.0%	14 out of 4059 genes, 0.3%	0.045926
BiologicalProcess	lipoprotein biosynthetic process	5 out of 99 genes, 5.1%	23 out of 4071 genes, 0.6%	0.000182627
BiologicalProcess	membrane protein ectodomain proteolysis	3 out of 99 genes, 3.0%	6 out of 4071 genes, 0.1%	0.000264629
BiologicalProcess	membrane protein proteolysis	3 out of 99 genes, 3.0%	6 out of 4071 genes, 0.1%	0.000264629
BiologicalProcess	homeostatic process	23 out of 99 genes, 23.2%	451 out of 4071 genes, 11.1%	0.000363479
BiologicalProcess	establishment or maintenance of transmembrane electrochemical gradient	3 out of 99 genes, 3.0%	7 out of 4071 genes, 0.2%	0.000454929
BiologicalProcess	regulation of Cdc42 protein signal transduction	2 out of 99 genes, 2.0%	2 out of 4071 genes, 0.0%	0.000585552
BiologicalProcess	high-density lipoprotein particle remodeling	2 out of 99 genes, 2.0%	2 out of 4071 genes, 0.0%	0.000585552
BiologicalProcess	high-density lipoprotein particle assembly	2 out of 99 genes, 2.0%	2 out of 4071 genes, 0.0%	0.000585552
BiologicalProcess	high-density lipoprotein particle clearance	2 out of 99 genes, 2.0%	2 out of 4071 genes, 0.0%	0.000585552
BiologicalProcess	macromolecule biosynthetic process	27 out of 99 genes, 27.3%	594 out of 4071 genes, 14.6%	0.000655569
BiologicalProcess	lipoprotein metabolic process	5 out of 99 genes, 5.1%	30 out of 4071 genes, 0.7%	0.000675714
BiologicalProcess	response to radiation	9 out of 99 genes, 9.1%	106 out of 4071 genes, 2.6%	0.000961296
BiologicalProcess	response to chemical stimulus	31 out of 99 genes, 31.3%	757 out of 4071 genes, 18.6%	0.00142248
BiologicalProcess	cellular homeostasis	16 out of 99 genes, 16.2%	292 out of 4071 genes, 7.2%	0.00156898
BiologicalProcess	rRNA export from nucleus	2 out of 99 genes, 2.0%	3 out of 4071 genes, 0.1%	0.00172874
BiologicalProcess	positive regulation of cholesterol esterification	2 out of 99 genes, 2.0%	3 out of 4071 genes, 0.1%	0.00172874
BiologicalProcess	protein palmitoylation	2 out of 99 genes, 2.0%	3 out of 4071 genes, 0.1%	0.00172874
BiologicalProcess	macromolecular complex remodeling	2 out of 99 genes, 2.0%	3 out of 4071 genes, 0.1%	0.00172874
BiologicalProcess	protein-lipid complex remodeling	2 out of 99 genes, 2.0%	3 out of 4071 genes, 0.1%	0.00172874
BiologicalProcess	plasma lipoprotein particle remodeling	2 out of 99 genes, 2.0%	3 out of 4071 genes, 0.1%	0.00172874
BiologicalProcess	reverse cholesterol transport	2 out of 99 genes, 2.0%	3 out of 4071 genes, 0.1%	0.00172874
BiologicalProcess	rRNA transport	2 out of 99 genes, 2.0%	3 out of 4071 genes, 0.1%	0.00172874
BiologicalProcess	multicellular organismal development	49 out of 99 genes, 49.5%	1426 out of 4071 genes, 35.0%	0.00191727
BiologicalProcess	hemopoiesis	8 out of 99 genes, 8.1%	95 out of 4071 genes, 2.3%	0.00195664
BiologicalProcess	ribosomal small subunit biogenesis	3 out of 99 genes, 3.0%	11 out of 4071 genes, 0.3%	0.00199762
BiologicalProcess	fat-soluble vitamin metabolic process	4 out of 99 genes, 4.0%	24 out of 4071 genes, 0.6%	0.00240561
BiologicalProcess	cellular macromolecule biosynthetic process	25 out of 99 genes, 25.3%	583 out of 4071 genes, 14.3%	0.00254549
BiologicalProcess	regulation of blood vessel endothelial cell migration	3 out of 99 genes, 3.0%	12 out of 4071 genes, 0.3%	0.00261674
BiologicalProcess	system development	46 out of 99 genes, 46.5%	1334 out of 4071 genes, 32.8%	0.00281933
BiologicalProcess	cellular component assembly involved in morphogenesis	5 out of 99 genes, 5.1%	41 out of 4071 genes, 1.0%	0.00287617
BiologicalProcess	regulation of biological quality	37 out of 99 genes, 37.4%	1006 out of 4071 genes, 24.7%	0.00312421
BiologicalProcess	cell activation	12 out of 99 genes, 12.1%	201 out of 4071 genes, 4.9%	0.00313764
BiologicalProcess	glutamate signaling pathway	4 out of 99 genes, 4.0%	26 out of 4071 genes, 0.6%	0.00326081
BiologicalProcess	alternative nuclear mRNA splicing, via spliceosome	2 out of 99 genes, 2.0%	4 out of 4071 genes, 0.1%	0.00340263
BiologicalProcess	endothelial cell proliferation	2 out of 99 genes, 2.0%	4 out of 4071 genes, 0.1%	0.00340263
BiologicalProcess	threonine metabolic process	2 out of 99 genes, 2.0%	4 out of 4071 genes, 0.1%	0.00340263
BiologicalProcess	response to herbicide	2 out of 99 genes, 2.0%	4 out of 4071 genes, 0.1%	0.00340263
BiologicalProcess	regulation of cholesterol esterification	2 out of 99 genes, 2.0%	4 out of 4071 genes, 0.1%	0.00340263
BiologicalProcess	positive regulation of Wnt receptor signaling pathway	2 out of 99 genes, 2.0%	4 out of 4071 genes, 0.1%	0.00340263
BiologicalProcess	lipoprotein particle clearance	2 out of 99 genes, 2.0%	4 out of 4071 genes, 0.1%	0.00340263
BiologicalProcess	anatomical structure development	47 out of 99 genes, 47.5%	1389 out of 4071 genes, 34.1%	0.00370632
BiologicalProcess	neuron projection regeneration	3 out of 99 genes, 3.0%	14 out of 4071 genes, 0.3%	0.00417909
BiologicalProcess	leukocyte differentiation	5 out of 99 genes, 5.1%	45 out of 4071 genes, 1.1%	0.00434321
BiologicalProcess	mitochondrial ATP synthesis coupled electron transport	5 out of 99 genes, 5.1%	45 out of 4071 genes, 1.1%	0.00434321
BiologicalProcess	cell differentiation	36 out of 99 genes, 36.4%	990 out of 4071 genes, 24.3%	0.00449067
BiologicalProcess	hemopoietic or lymphoid organ development	8 out of 99 genes, 8.1%	109 out of 4071 genes, 2.7%	0.00462579
BiologicalProcess	multicellular organismal process	56 out of 99 genes, 56.6%	1765 out of 4071 genes, 43.4%	0.00508678
BiologicalProcess	regulation of steroid metabolic process	3 out of 99 genes, 3.0%	15 out of 4071 genes, 0.4%	0.00513246
BiologicalProcess	cellular developmental process	37 out of 99 genes, 37.4%	1035 out of 4071 genes, 25.4%	0.0052228
BiologicalProcess	ATP synthesis coupled electron transport	5 out of 99 genes, 5.1%	47 out of 4071 genes, 1.2%	0.00524829
BiologicalProcess	nuclear export	5 out of 99 genes, 5.1%	47 out of 4071 genes, 1.2%	0.00524829
BiologicalProcess	B cell activation during immune response	2 out of 99 genes, 2.0%	5 out of 4071 genes, 0.1%	0.00558126
BiologicalProcess	response to aluminum ion	2 out of 99 genes, 2.0%	5 out of 4071 genes, 0.1%	0.00558126
BiologicalProcess	negative regulation of steroid biosynthetic process	2 out of 99 genes, 2.0%	5 out of 4071 genes, 0.1%	0.00558126
BiologicalProcess	protein amino acid oxidation	2 out of 99 genes, 2.0%	5 out of 4071 genes, 0.1%	0.00558126
BiologicalProcess	regulation of sterol transport	2 out of 99 genes, 2.0%	5 out of 4071 genes, 0.1%	0.00558126
BiologicalProcess	regulation of cholesterol transport	2 out of 99 genes, 2.0%	5 out of 4071 genes, 0.1%	0.00558126
BiologicalProcess	plasma lipoprotein particle assembly	2 out of 99 genes, 2.0%	5 out of 4071 genes, 0.1%	0.00558126
BiologicalProcess	negative regulation of blood vessel endothelial cell migration	2 out of 99 genes, 2.0%	5 out of 4071 genes, 0.1%	0.00558126
BiologicalProcess	negative regulation of steroid metabolic process	2 out of 99 genes, 2.0%	5 out of 4071 genes, 0.1%	0.00558126
BiologicalProcess	regulation of interleukin-1 secretion	2 out of 99 genes, 2.0%	5 out of 4071 genes, 0.1%	0.00558126
BiologicalProcess	regulation of interleukin-1 beta secretion	2 out of 99 genes, 2.0%	5 out of 4071 genes, 0.1%	0.00558126
BiologicalProcess	protein-lipid complex assembly	2 out of 99 genes, 2.0%	5 out of 4071 genes, 0.1%	0.00558126
BiologicalProcess	developmental process	50 out of 99 genes, 50.5%	1534 out of 4071 genes, 37.7%	0.0057384
BiologicalProcess	biopolymer biosynthetic process	20 out of 99 genes, 20.2%	456 out of 4071 genes, 11.2%	0.00578027
BiologicalProcess	cellular ion homeostasis	13 out of 99 genes, 13.1%	246 out of 4071 genes, 6.0%	0.00604359
BiologicalProcess	muscle organ development	8 out of 99 genes, 8.1%	114 out of 4071 genes, 2.8%	0.00606599
BiologicalProcess	response to light stimulus	7 out of 99 genes, 7.1%	91 out of 4071 genes, 2.2%	0.00619865
BiologicalProcess	immune system development	8 out of 99 genes, 8.1%	115 out of 4071 genes, 2.8%	0.00639107
BiologicalProcess	cellular chemical homeostasis	13 out of 99 genes, 13.1%	248 out of 4071 genes, 6.1%	0.00646508
BiologicalProcess	isoprenoid metabolic process	4 out of 99 genes, 4.0%	33 out of 4071 genes, 0.8%	0.00783784
BiologicalProcess	mitochondrial electron transport, ubiquinol to cytochrome c	2 out of 99 genes, 2.0%	6 out of 4071 genes, 0.1%	0.00823957
BiologicalProcess	monocyte differentiation	2 out of 99 genes, 2.0%	6 out of 4071 genes, 0.1%	0.00823957
BiologicalProcess	blood vessel endothelial cell migration	2 out of 99 genes, 2.0%	6 out of 4071 genes, 0.1%	0.00823957
BiologicalProcess	negative regulation of lipid biosynthetic process	2 out of 99 genes, 2.0%	6 out of 4071 genes, 0.1%	0.00823957
BiologicalProcess	RNA export from nucleus	4 out of 99 genes, 4.0%	34 out of 4071 genes, 0.8%	0.00872001
BiologicalProcess	energy coupled proton transport, against electrochemical gradient	3 out of 99 genes, 3.0%	18 out of 4071 genes, 0.4%	0.00873082
BiologicalProcess	ATP hydrolysis coupled proton transport	3 out of 99 genes, 3.0%	18 out of 4071 genes, 0.4%	0.00873082
BiologicalProcess	ion homeostasis	13 out of 99 genes, 13.1%	259 out of 4071 genes, 6.4%	0.00922294
BiologicalProcess	respiratory electron transport chain	7 out of 99 genes, 7.1%	98 out of 4071 genes, 2.4%	0.00922974
BiologicalProcess	transcription	11 out of 99 genes, 11.1%	202 out of 4071 genes, 5.0%	0.00924072
BiologicalProcess	transcription, DNA-dependent	11 out of 99 genes, 11.1%	202 out of 4071 genes, 5.0%	0.00924072
BiologicalProcess	RNA biosynthetic process	11 out of 99 genes, 11.1%	202 out of 4071 genes, 5.0%	0.00924072
BiologicalProcess	myeloid cell differentiation	4 out of 99 genes, 4.0%	35 out of 4071 genes, 0.9%	0.00966478
BiologicalProcess	cellular biopolymer biosynthetic process	19 out of 99 genes, 19.2%	447 out of 4071 genes, 11.0%	0.0100118
BiologicalProcess	response to lipopolysaccharide	3 out of 99 genes, 3.0%	19 out of 4071 genes, 0.5%	0.0101872
BiologicalProcess	B cell activation	3 out of 99 genes, 3.0%	19 out of 4071 genes, 0.5%	0.0101872
BiologicalProcess	electron transport chain	7 out of 99 genes, 7.1%	100 out of 4071 genes, 2.5%	0.0102673
BiologicalProcess	visual perception	5 out of 99 genes, 5.1%	56 out of 4071 genes, 1.4%	0.0110075
BiologicalProcess	sensory perception of light stimulus	5 out of 99 genes, 5.1%	56 out of 4071 genes, 1.4%	0.0110075
BiologicalProcess	macromolecular complex subunit organization	26 out of 99 genes, 26.3%	686 out of 4071 genes, 16.9%	0.0110307
BiologicalProcess	nervous system development	33 out of 99 genes, 33.3%	936 out of 4071 genes, 23.0%	0.0113473
BiologicalProcess	maturation of SSU-rRNA from tricistronic rRNA transcript (SSU-rRNA, 5.8S rRNA, LSU-rRNA)	2 out of 99 genes, 2.0%	7 out of 4071 genes, 0.2%	0.0113534
BiologicalProcess	regulation of dopamine secretion	2 out of 99 genes, 2.0%	7 out of 4071 genes, 0.2%	0.0113534
BiologicalProcess	maturation of SSU-rRNA	2 out of 99 genes, 2.0%	7 out of 4071 genes, 0.2%	0.0113534
BiologicalProcess	positive regulation of actin filament depolymerization	2 out of 99 genes, 2.0%	7 out of 4071 genes, 0.2%	0.0113534
BiologicalProcess	regulation of lipid transport	2 out of 99 genes, 2.0%	7 out of 4071 genes, 0.2%	0.0113534
BiologicalProcess	eye photoreceptor cell development	2 out of 99 genes, 2.0%	7 out of 4071 genes, 0.2%	0.0113534
BiologicalProcess	positive regulation of steroid metabolic process	2 out of 99 genes, 2.0%	7 out of 4071 genes, 0.2%	0.0113534
BiologicalProcess	response to amine stimulus	4 out of 99 genes, 4.0%	37 out of 4071 genes, 0.9%	0.0117486
BiologicalProcess	response to molecule of bacterial origin	3 out of 99 genes, 3.0%	20 out of 4071 genes, 0.5%	0.0117764
BiologicalProcess	response to stimulus	45 out of 99 genes, 45.5%	1397 out of 4071 genes, 34.3%	0.013148
BiologicalProcess	protein amino acid lipidation	3 out of 99 genes, 3.0%	21 out of 4071 genes, 0.5%	0.0135003
BiologicalProcess	phototransduction, visible light	3 out of 99 genes, 3.0%	21 out of 4071 genes, 0.5%	0.0135003
BiologicalProcess	response to activity	3 out of 99 genes, 3.0%	21 out of 4071 genes, 0.5%	0.0135003
BiologicalProcess	ribosomal subunit assembly	3 out of 99 genes, 3.0%	21 out of 4071 genes, 0.5%	0.0135003
BiologicalProcess	negative regulation of inflammatory response	3 out of 99 genes, 3.0%	21 out of 4071 genes, 0.5%	0.0135003
BiologicalProcess	macromolecular complex disassembly	10 out of 99 genes, 10.1%	185 out of 4071 genes, 4.5%	0.0135907
BiologicalProcess	chemical homeostasis	15 out of 99 genes, 15.2%	333 out of 4071 genes, 8.2%	0.0135923
BiologicalProcess	leukocyte activation	6 out of 99 genes, 6.1%	82 out of 4071 genes, 2.0%	0.0140289
BiologicalProcess	response to organic nitrogen	4 out of 99 genes, 4.0%	39 out of 4071 genes, 1.0%	0.0141016
BiologicalProcess	neuron development	19 out of 99 genes, 19.2%	463 out of 4071 genes, 11.4%	0.0143171
BiologicalProcess	SRP-dependent cotranslational protein targeting to membrane	7 out of 99 genes, 7.1%	107 out of 4071 genes, 2.6%	0.0145751
BiologicalProcess	ribosomal small subunit assembly	2 out of 99 genes, 2.0%	8 out of 4071 genes, 0.2%	0.0148995
BiologicalProcess	cellular sodium ion homeostasis	2 out of 99 genes, 2.0%	8 out of 4071 genes, 0.2%	0.0148995
BiologicalProcess	virion assembly	2 out of 99 genes, 2.0%	8 out of 4071 genes, 0.2%	0.0148995
BiologicalProcess	negative regulation of blood coagulation	2 out of 99 genes, 2.0%	8 out of 4071 genes, 0.2%	0.0148995
BiologicalProcess	circadian sleep/wake cycle	2 out of 99 genes, 2.0%	8 out of 4071 genes, 0.2%	0.0148995
BiologicalProcess	negative regulation of lipid metabolic process	2 out of 99 genes, 2.0%	8 out of 4071 genes, 0.2%	0.0148995
BiologicalProcess	negative regulation of coagulation	2 out of 99 genes, 2.0%	8 out of 4071 genes, 0.2%	0.0148995
BiologicalProcess	sodium ion homeostasis	2 out of 99 genes, 2.0%	8 out of 4071 genes, 0.2%	0.0148995
BiologicalProcess	pigmentation	3 out of 99 genes, 3.0%	22 out of 4071 genes, 0.5%	0.0153606
BiologicalProcess	protein maturation by peptide bond cleavage	3 out of 99 genes, 3.0%	22 out of 4071 genes, 0.5%	0.0153606
BiologicalProcess	muscle contraction	5 out of 99 genes, 5.1%	61 out of 4071 genes, 1.5%	0.0155892
BiologicalProcess	cellular amino acid metabolic process	13 out of 99 genes, 13.1%	277 out of 4071 genes, 6.8%	0.0156568
BiologicalProcess	cellular amine metabolic process	13 out of 99 genes, 13.1%	277 out of 4071 genes, 6.8%	0.0156568
BiologicalProcess	cotranslational protein targeting to membrane	7 out of 99 genes, 7.1%	109 out of 4071 genes, 2.7%	0.0160136
BiologicalProcess	protein targeting to ER	7 out of 99 genes, 7.1%	109 out of 4071 genes, 2.7%	0.0160136
BiologicalProcess	macromolecular complex assembly	21 out of 99 genes, 21.2%	535 out of 4071 genes, 13.1%	0.0160546
BiologicalProcess	response to drug	7 out of 99 genes, 7.1%	110 out of 4071 genes, 2.7%	0.0167695
BiologicalProcess	cognition	11 out of 99 genes, 11.1%	220 out of 4071 genes, 5.4%	0.0168238
BiologicalProcess	retinoid metabolic process	3 out of 99 genes, 3.0%	23 out of 4071 genes, 0.6%	0.0173583
BiologicalProcess	diterpenoid metabolic process	3 out of 99 genes, 3.0%	23 out of 4071 genes, 0.6%	0.0173583
BiologicalProcess	serine family amino acid metabolic process	7 out of 99 genes, 7.1%	111 out of 4071 genes, 2.7%	0.0175505
BiologicalProcess	cellular component assembly	26 out of 99 genes, 26.3%	713 out of 4071 genes, 17.5%	0.0178288
BiologicalProcess	macromolecule metabolic process	52 out of 99 genes, 52.5%	1697 out of 4071 genes, 41.7%	0.017916
BiologicalProcess	gene expression	23 out of 99 genes, 23.2%	610 out of 4071 genes, 15.0%	0.018297
BiologicalProcess	selenium metabolic process	7 out of 99 genes, 7.1%	112 out of 4071 genes, 2.8%	0.0183569
BiologicalProcess	regulation of membrane potential	7 out of 99 genes, 7.1%	112 out of 4071 genes, 2.8%	0.0183569
BiologicalProcess	eye photoreceptor cell differentiation	2 out of 99 genes, 2.0%	9 out of 4071 genes, 0.2%	0.0188555
BiologicalProcess	lymphocyte activation during immune response	2 out of 99 genes, 2.0%	9 out of 4071 genes, 0.2%	0.0188555
BiologicalProcess	negative regulation of endothelial cell migration	2 out of 99 genes, 2.0%	9 out of 4071 genes, 0.2%	0.0188555
BiologicalProcess	cellular potassium ion homeostasis	2 out of 99 genes, 2.0%	9 out of 4071 genes, 0.2%	0.0188555
BiologicalProcess	photoreceptor cell development	2 out of 99 genes, 2.0%	9 out of 4071 genes, 0.2%	0.0188555
BiologicalProcess	regulation of steroid biosynthetic process	2 out of 99 genes, 2.0%	9 out of 4071 genes, 0.2%	0.0188555
BiologicalProcess	protein heterotrimerization	2 out of 99 genes, 2.0%	9 out of 4071 genes, 0.2%	0.0188555
BiologicalProcess	phototransduction	3 out of 99 genes, 3.0%	24 out of 4071 genes, 0.6%	0.0194944
BiologicalProcess	cellular monovalent inorganic cation homeostasis	3 out of 99 genes, 3.0%	24 out of 4071 genes, 0.6%	0.0194944
BiologicalProcess	actin filament-based movement	3 out of 99 genes, 3.0%	24 out of 4071 genes, 0.6%	0.0194944
BiologicalProcess	protein amino acid acylation	3 out of 99 genes, 3.0%	24 out of 4071 genes, 0.6%	0.0194944
BiologicalProcess	regulation of lipid biosynthetic process	3 out of 99 genes, 3.0%	24 out of 4071 genes, 0.6%	0.0194944
BiologicalProcess	response to organic substance	19 out of 99 genes, 19.2%	479 out of 4071 genes, 11.8%	0.0199865
BiologicalProcess	muscle system process	5 out of 99 genes, 5.1%	65 out of 4071 genes, 1.6%	0.0200633
BiologicalProcess	response to endogenous stimulus	14 out of 99 genes, 14.1%	319 out of 4071 genes, 7.8%	0.0209462
BiologicalProcess	oxidative phosphorylation	5 out of 99 genes, 5.1%	67 out of 4071 genes, 1.6%	0.0225869
BiologicalProcess	lymphocyte activation	5 out of 99 genes, 5.1%	67 out of 4071 genes, 1.6%	0.0225869
BiologicalProcess	retina homeostasis	2 out of 99 genes, 2.0%	10 out of 4071 genes, 0.2%	0.0231997
BiologicalProcess	cell activation during immune response	2 out of 99 genes, 2.0%	10 out of 4071 genes, 0.2%	0.0231997
BiologicalProcess	leukocyte activation during immune response	2 out of 99 genes, 2.0%	10 out of 4071 genes, 0.2%	0.0231997
BiologicalProcess	activation of phospholipase C activity by G-protein coupled receptor protein signaling pathway coupled to IP3 second messenger	2 out of 99 genes, 2.0%	10 out of 4071 genes, 0.2%	0.0231997
BiologicalProcess	response to zinc ion	2 out of 99 genes, 2.0%	10 out of 4071 genes, 0.2%	0.0231997
BiologicalProcess	peptidyl-cysteine modification	2 out of 99 genes, 2.0%	10 out of 4071 genes, 0.2%	0.0231997
BiologicalProcess	reproductive behavior	2 out of 99 genes, 2.0%	10 out of 4071 genes, 0.2%	0.0231997
BiologicalProcess	forebrain neuron development	2 out of 99 genes, 2.0%	10 out of 4071 genes, 0.2%	0.0231997
BiologicalProcess	B cell differentiation	2 out of 99 genes, 2.0%	10 out of 4071 genes, 0.2%	0.0231997
BiologicalProcess	potassium ion homeostasis	2 out of 99 genes, 2.0%	10 out of 4071 genes, 0.2%	0.0231997
BiologicalProcess	head morphogenesis	2 out of 99 genes, 2.0%	10 out of 4071 genes, 0.2%	0.0231997
BiologicalProcess	detection of visible light	3 out of 99 genes, 3.0%	26 out of 4071 genes, 0.6%	0.0241836
BiologicalProcess	detection of light stimulus involved in visual perception	3 out of 99 genes, 3.0%	26 out of 4071 genes, 0.6%	0.0241836
BiologicalProcess	detection of light stimulus involved in sensory perception	3 out of 99 genes, 3.0%	26 out of 4071 genes, 0.6%	0.0241836
BiologicalProcess	negative regulation of cellular component organization	9 out of 99 genes, 9.1%	174 out of 4071 genes, 4.3%	0.0244963
BiologicalProcess	selenocysteine metabolic process	6 out of 99 genes, 6.1%	93 out of 4071 genes, 2.3%	0.0246874
BiologicalProcess	striated muscle tissue development	6 out of 99 genes, 6.1%	94 out of 4071 genes, 2.3%	0.0258669
BiologicalProcess	viral transcription	6 out of 99 genes, 6.1%	94 out of 4071 genes, 2.3%	0.0258669
BiologicalProcess	terpenoid metabolic process	3 out of 99 genes, 3.0%	27 out of 4071 genes, 0.7%	0.0267368
BiologicalProcess	detection of light stimulus	3 out of 99 genes, 3.0%	27 out of 4071 genes, 0.7%	0.0267368
BiologicalProcess	actomyosin structure organization	3 out of 99 genes, 3.0%	27 out of 4071 genes, 0.7%	0.0267368
BiologicalProcess	negative regulation of defense response	3 out of 99 genes, 3.0%	27 out of 4071 genes, 0.7%	0.0267368
BiologicalProcess	platelet activation	7 out of 99 genes, 7.1%	121 out of 4071 genes, 3.0%	0.0268238
BiologicalProcess	muscle tissue development	6 out of 99 genes, 6.1%	95 out of 4071 genes, 2.3%	0.0270835
BiologicalProcess	neuron differentiation	19 out of 99 genes, 19.2%	495 out of 4071 genes, 12.2%	0.0272817
BiologicalProcess	behavior	12 out of 99 genes, 12.1%	268 out of 4071 genes, 6.6%	0.0278407
BiologicalProcess	rhythmic behavior	2 out of 99 genes, 2.0%	11 out of 4071 genes, 0.3%	0.0279113
BiologicalProcess	body morphogenesis	2 out of 99 genes, 2.0%	11 out of 4071 genes, 0.3%	0.0279113
BiologicalProcess	forebrain neuron differentiation	2 out of 99 genes, 2.0%	11 out of 4071 genes, 0.3%	0.0279113
BiologicalProcess	regulation of tumor necrosis factor production	2 out of 99 genes, 2.0%	11 out of 4071 genes, 0.3%	0.0279113
BiologicalProcess	hydrogen peroxide catabolic process	2 out of 99 genes, 2.0%	11 out of 4071 genes, 0.3%	0.0279113
BiologicalProcess	positive regulation of protein complex disassembly	2 out of 99 genes, 2.0%	11 out of 4071 genes, 0.3%	0.0279113
BiologicalProcess	sarcomere organization	2 out of 99 genes, 2.0%	11 out of 4071 genes, 0.3%	0.0279113
BiologicalProcess	photoreceptor cell differentiation	2 out of 99 genes, 2.0%	11 out of 4071 genes, 0.3%	0.0279113
BiologicalProcess	circadian behavior	2 out of 99 genes, 2.0%	11 out of 4071 genes, 0.3%	0.0279113
BiologicalProcess	biopolymer metabolic process	50 out of 99 genes, 50.5%	1654 out of 4071 genes, 40.6%	0.0280754
BiologicalProcess	cellular component disassembly	12 out of 99 genes, 12.1%	269 out of 4071 genes, 6.6%	0.0285584
BiologicalProcess	cellular component biogenesis	27 out of 99 genes, 27.3%	779 out of 4071 genes, 19.1%	0.0289961
BiologicalProcess	positive regulation of viral reproduction	3 out of 99 genes, 3.0%	28 out of 4071 genes, 0.7%	0.0294289
BiologicalProcess	biosynthetic process	33 out of 99 genes, 33.3%	1001 out of 4071 genes, 24.6%	0.0297542
BiologicalProcess	anatomical structure homeostasis	5 out of 99 genes, 5.1%	72 out of 4071 genes, 1.8%	0.029773
BiologicalProcess	cellular biosynthetic process	32 out of 99 genes, 32.3%	964 out of 4071 genes, 23.7%	0.0298359
BiologicalProcess	platelet degranulation	4 out of 99 genes, 4.0%	49 out of 4071 genes, 1.2%	0.0302322
BiologicalProcess	viral genome expression	6 out of 99 genes, 6.1%	98 out of 4071 genes, 2.4%	0.0309601
BiologicalProcess	ncRNA metabolic process	7 out of 99 genes, 7.1%	125 out of 4071 genes, 3.1%	0.0313287
BiologicalProcess	cell development	27 out of 99 genes, 27.3%	785 out of 4071 genes, 19.3%	0.0317143
BiologicalProcess	monovalent inorganic cation homeostasis	3 out of 99 genes, 3.0%	29 out of 4071 genes, 0.7%	0.0322592
BiologicalProcess	positive regulation of lipase activity	4 out of 99 genes, 4.0%	50 out of 4071 genes, 1.2%	0.0322659
BiologicalProcess	mRNA transcription	6 out of 99 genes, 6.1%	99 out of 4071 genes, 2.4%	0.0323293
BiologicalProcess	amine metabolic process	16 out of 99 genes, 16.2%	404 out of 4071 genes, 9.9%	0.0328715
BiologicalProcess	aromatic amino acid family metabolic process	2 out of 99 genes, 2.0%	12 out of 4071 genes, 0.3%	0.0329702
BiologicalProcess	cholesterol homeostasis	2 out of 99 genes, 2.0%	12 out of 4071 genes, 0.3%	0.0329702
BiologicalProcess	sterol homeostasis	2 out of 99 genes, 2.0%	12 out of 4071 genes, 0.3%	0.0329702
BiologicalProcess	lymphocyte differentiation	3 out of 99 genes, 3.0%	30 out of 4071 genes, 0.7%	0.035227
BiologicalProcess	multicellular organismal response to stress	3 out of 99 genes, 3.0%	30 out of 4071 genes, 0.7%	0.035227
BiologicalProcess	protein targeting to membrane	7 out of 99 genes, 7.1%	129 out of 4071 genes, 3.2%	0.0363192
BiologicalProcess	anatomical structure morphogenesis	26 out of 99 genes, 26.3%	760 out of 4071 genes, 18.7%	0.0373708
BiologicalProcess	nuclear-transcribed mRNA catabolic process, nonsense-mediated decay	6 out of 99 genes, 6.1%	103 out of 4071 genes, 2.5%	0.0381998
BiologicalProcess	response to other organism	6 out of 99 genes, 6.1%	103 out of 4071 genes, 2.5%	0.0381998
BiologicalProcess	viral infectious cycle	8 out of 99 genes, 8.1%	159 out of 4071 genes, 3.9%	0.0382866
BiologicalProcess	ribosome assembly	3 out of 99 genes, 3.0%	31 out of 4071 genes, 0.8%	0.0383312
BiologicalProcess	regulation of circadian rhythm	3 out of 99 genes, 3.0%	31 out of 4071 genes, 0.8%	0.0383312
BiologicalProcess	cholesterol transport	2 out of 99 genes, 2.0%	13 out of 4071 genes, 0.3%	0.0383571
BiologicalProcess	sleep	2 out of 99 genes, 2.0%	13 out of 4071 genes, 0.3%	0.0383571
BiologicalProcess	regulation of catecholamine secretion	2 out of 99 genes, 2.0%	13 out of 4071 genes, 0.3%	0.0383571
BiologicalProcess	regulation of cytokine secretion	2 out of 99 genes, 2.0%	13 out of 4071 genes, 0.3%	0.0383571
BiologicalProcess	response to bacterium	4 out of 99 genes, 4.0%	53 out of 4071 genes, 1.3%	0.03884
BiologicalProcess	learning	5 out of 99 genes, 5.1%	78 out of 4071 genes, 1.9%	0.0401228
BiologicalProcess	generation of neurons	23 out of 99 genes, 23.2%	658 out of 4071 genes, 16.2%	0.0407325
BiologicalProcess	neural tube development	3 out of 99 genes, 3.0%	32 out of 4071 genes, 0.8%	0.0415707
BiologicalProcess	response to abiotic stimulus	10 out of 99 genes, 10.1%	222 out of 4071 genes, 5.5%	0.0418128
BiologicalProcess	cellular macromolecular complex subunit organization	18 out of 99 genes, 18.2%	486 out of 4071 genes, 11.9%	0.0429602
BiologicalProcess	protein processing	4 out of 99 genes, 4.0%	55 out of 4071 genes, 1.4%	0.0436191
BiologicalProcess	response to amphetamine	2 out of 99 genes, 2.0%	14 out of 4071 genes, 0.3%	0.0440534
BiologicalProcess	myeloid leukocyte differentiation	2 out of 99 genes, 2.0%	14 out of 4071 genes, 0.3%	0.0440534
BiologicalProcess	sterol transport	2 out of 99 genes, 2.0%	14 out of 4071 genes, 0.3%	0.0440534
BiologicalProcess	muscle filament sliding	2 out of 99 genes, 2.0%	14 out of 4071 genes, 0.3%	0.0440534
BiologicalProcess	regulation of blood coagulation	2 out of 99 genes, 2.0%	14 out of 4071 genes, 0.3%	0.0440534
BiologicalProcess	actin-myosin filament sliding	2 out of 99 genes, 2.0%	14 out of 4071 genes, 0.3%	0.0440534
BiologicalProcess	focal adhesion formation	2 out of 99 genes, 2.0%	14 out of 4071 genes, 0.3%	0.0440534
BiologicalProcess	response to external stimulus	19 out of 99 genes, 19.2%	523 out of 4071 genes, 12.8%	0.0447495
BiologicalProcess	regulation of endothelial cell migration	3 out of 99 genes, 3.0%	33 out of 4071 genes, 0.8%	0.0449439
BiologicalProcess	central nervous system neuron development	3 out of 99 genes, 3.0%	33 out of 4071 genes, 0.8%	0.0449439
BiologicalProcess	organ development	27 out of 99 genes, 27.3%	810 out of 4071 genes, 19.9%	0.0452287
BiologicalProcess	protein metabolic process	41 out of 99 genes, 41.4%	1341 out of 4071 genes, 32.9%	0.045594
BiologicalProcess	monovalent inorganic cation transport	4 out of 99 genes, 4.0%	56 out of 4071 genes, 1.4%	0.0461277
BiologicalProcess	nucleic acid transport	4 out of 99 genes, 4.0%	56 out of 4071 genes, 1.4%	0.0461277
BiologicalProcess	RNA transport	4 out of 99 genes, 4.0%	56 out of 4071 genes, 1.4%	0.0461277
BiologicalProcess	establishment of RNA localization	4 out of 99 genes, 4.0%	56 out of 4071 genes, 1.4%	0.0461277
BiologicalProcess	response to wounding	13 out of 99 genes, 13.1%	322 out of 4071 genes, 7.9%	0.0464287
BiologicalProcess	anatomical structure formation	27 out of 99 genes, 27.3%	813 out of 4071 genes, 20.0%	0.0471055
BiologicalProcess	rRNA processing	3 out of 99 genes, 3.0%	34 out of 4071 genes, 0.8%	0.0484495
BiologicalProcess	rRNA metabolic process	3 out of 99 genes, 3.0%	34 out of 4071 genes, 0.8%	0.0484495
BiologicalProcess	central nervous system neuron differentiation	3 out of 99 genes, 3.0%	34 out of 4071 genes, 0.8%	0.0484495
BiologicalProcess	muscle cell differentiation	4 out of 99 genes, 4.0%	57 out of 4071 genes, 1.4%	0.0487155
BiologicalProcess	cellular respiration	7 out of 99 genes, 7.1%	138 out of 4071 genes, 3.4%	0.0494096

## Sheet: Bb_24h-P_24h
GO	Gene Ontology term	Cluster frequency	Protein frequency of use	P-value
CellularComponent	membrane-bounded vesicle	220 out of 353 genes, 62.3%	1775 out of 4227 genes, 42.0%	7.84067e-16
CellularComponent	vesicle	221 out of 353 genes, 62.6%	1812 out of 4227 genes, 42.9%	5.30076e-15
CellularComponent	extracellular region part	197 out of 353 genes, 55.8%	1610 out of 4227 genes, 38.1%	1.36757e-12
CellularComponent	extracellular region	200 out of 353 genes, 56.7%	1655 out of 4227 genes, 39.2%	2.8544e-12
CellularComponent	extracellular organelle	185 out of 353 genes, 52.4%	1495 out of 4227 genes, 35.4%	5.71599e-12
CellularComponent	extracellular membrane-bounded organelle	185 out of 353 genes, 52.4%	1495 out of 4227 genes, 35.4%	5.71599e-12
CellularComponent	extracellular vesicular exosome	185 out of 353 genes, 52.4%	1495 out of 4227 genes, 35.4%	5.71599e-12
CellularComponent	plasma membrane part	147 out of 353 genes, 41.6%	1095 out of 4227 genes, 25.9%	1.15119e-11
CellularComponent	membrane part	207 out of 353 genes, 58.6%	1858 out of 4227 genes, 44.0%	5.10928e-09
CellularComponent	myelin sheath	38 out of 353 genes, 10.8%	177 out of 4227 genes, 4.2%	2.48292e-08
CellularComponent	plasma membrane	177 out of 353 genes, 50.1%	1569 out of 4227 genes, 37.1%	1.2698e-07
CellularComponent	clathrin-coated vesicle	34 out of 353 genes, 9.6%	173 out of 4227 genes, 4.1%	1.2986e-06
CellularComponent	vesicle membrane	41 out of 353 genes, 11.6%	238 out of 4227 genes, 5.6%	3.74324e-06
CellularComponent	cytoplasmic membrane-bounded vesicle	70 out of 353 genes, 19.8%	503 out of 4227 genes, 11.9%	4.92643e-06
CellularComponent	coated vesicle	36 out of 353 genes, 10.2%	205 out of 4227 genes, 4.8%	9.80677e-06
CellularComponent	clathrin coated vesicle membrane	20 out of 353 genes, 5.7%	84 out of 4227 genes, 2.0%	1.16979e-05
CellularComponent	synaptic vesicle	23 out of 353 genes, 6.5%	106 out of 4227 genes, 2.5%	1.35857e-05
CellularComponent	intercalated disc	12 out of 353 genes, 3.4%	35 out of 4227 genes, 0.8%	1.3627e-05
CellularComponent	cytoplasmic vesicle membrane	38 out of 353 genes, 10.8%	226 out of 4227 genes, 5.3%	1.56623e-05
CellularComponent	cytoplasmic vesicle part	41 out of 353 genes, 11.6%	253 out of 4227 genes, 6.0%	1.78718e-05
CellularComponent	cell projection part	50 out of 353 genes, 14.2%	335 out of 4227 genes, 7.9%	2.13619e-05
CellularComponent	cell junction	77 out of 353 genes, 21.8%	595 out of 4227 genes, 14.1%	2.41779e-05
CellularComponent	cytoplasmic vesicle	70 out of 353 genes, 19.8%	535 out of 4227 genes, 12.7%	4.33479e-05
CellularComponent	clathrin sculpted vesicle	4 out of 353 genes, 1.1%	4 out of 4227 genes, 0.1%	4.78829e-05
CellularComponent	clathrin sculpted glutamate transport vesicle	4 out of 353 genes, 1.1%	4 out of 4227 genes, 0.1%	4.78829e-05
CellularComponent	clathrin sculpted glutamate transport vesicle membrane	4 out of 353 genes, 1.1%	4 out of 4227 genes, 0.1%	4.78829e-05
CellularComponent	axon part	24 out of 353 genes, 6.8%	122 out of 4227 genes, 2.9%	4.95217e-05
CellularComponent	terminal button	16 out of 353 genes, 4.5%	65 out of 4227 genes, 1.5%	5.75351e-05
CellularComponent	synaptic vesicle membrane	13 out of 353 genes, 3.7%	46 out of 4227 genes, 1.1%	6.16038e-05
CellularComponent	cell-cell junction	27 out of 353 genes, 7.6%	152 out of 4227 genes, 3.6%	0.000108972
CellularComponent	organelle membrane	129 out of 353 genes, 36.5%	1178 out of 4227 genes, 27.9%	0.000129939
CellularComponent	membrane-bounded organelle	311 out of 353 genes, 88.1%	3424 out of 4227 genes, 81.0%	0.000132314
CellularComponent	axon	38 out of 353 genes, 10.8%	250 out of 4227 genes, 5.9%	0.000154284
CellularComponent	coated vesicle membrane	21 out of 353 genes, 5.9%	109 out of 4227 genes, 2.6%	0.000200385
CellularComponent	synapse part	39 out of 353 genes, 11.0%	265 out of 4227 genes, 6.3%	0.000253326
CellularComponent	cell projection	91 out of 353 genes, 25.8%	785 out of 4227 genes, 18.6%	0.000287752
CellularComponent	synapse	48 out of 353 genes, 13.6%	352 out of 4227 genes, 8.3%	0.000315786
CellularComponent	proton-transporting two-sector ATPase complex	10 out of 353 genes, 2.8%	35 out of 4227 genes, 0.8%	0.000399319
CellularComponent	organelle	322 out of 353 genes, 91.2%	3609 out of 4227 genes, 85.4%	0.000422713
CellularComponent	membrane	263 out of 353 genes, 74.5%	2816 out of 4227 genes, 66.6%	0.000512831
CellularComponent	clathrin sculpted monoamine transport vesicle	3 out of 353 genes, 0.8%	3 out of 4227 genes, 0.1%	0.000577878
CellularComponent	clathrin sculpted monoamine transport vesicle membrane	3 out of 353 genes, 0.8%	3 out of 4227 genes, 0.1%	0.000577878
CellularComponent	organelle part	246 out of 353 genes, 69.7%	2607 out of 4227 genes, 61.7%	0.000643398
CellularComponent	intracellular organelle part	245 out of 353 genes, 69.4%	2597 out of 4227 genes, 61.4%	0.000699332
CellularComponent	synaptobrevin 2-SNAP-25-syntaxin-1a complex	4 out of 353 genes, 1.1%	7 out of 4227 genes, 0.2%	0.00136579
CellularComponent	mitochondrial respiratory chain complex IV	3 out of 353 genes, 0.8%	4 out of 4227 genes, 0.1%	0.00216786
CellularComponent	dendrite membrane	3 out of 353 genes, 0.8%	4 out of 4227 genes, 0.1%	0.00216786
CellularComponent	organelle inner membrane	42 out of 353 genes, 11.9%	325 out of 4227 genes, 7.7%	0.00226744
CellularComponent	intracellular membrane-bounded organelle	277 out of 353 genes, 78.5%	3043 out of 4227 genes, 72.0%	0.00233642
CellularComponent	fascia adherens	4 out of 353 genes, 1.1%	8 out of 4227 genes, 0.2%	0.00255251
CellularComponent	mitochondrial inner membrane	40 out of 353 genes, 11.3%	308 out of 4227 genes, 7.3%	0.00263531
CellularComponent	T-tubule	6 out of 353 genes, 1.7%	19 out of 4227 genes, 0.4%	0.00345259
CellularComponent	secretory granule membrane	8 out of 353 genes, 2.3%	32 out of 4227 genes, 0.8%	0.00385209
CellularComponent	dendrite cytoplasm	4 out of 353 genes, 1.1%	9 out of 4227 genes, 0.2%	0.00429419
CellularComponent	intracellular organelle	297 out of 353 genes, 84.1%	3326 out of 4227 genes, 78.7%	0.00449057
CellularComponent	cortical actin cytoskeleton	8 out of 353 genes, 2.3%	33 out of 4227 genes, 0.8%	0.00472348
CellularComponent	sodium:potassium-exchanging ATPase complex	3 out of 353 genes, 0.8%	5 out of 4227 genes, 0.1%	0.00508428
CellularComponent	cytoplasmic part	279 out of 353 genes, 79.0%	3095 out of 4227 genes, 73.2%	0.00516534
CellularComponent	neuron projection	63 out of 353 genes, 17.8%	556 out of 4227 genes, 13.2%	0.00528471
CellularComponent	endomembrane system	79 out of 353 genes, 22.4%	727 out of 4227 genes, 17.2%	0.00535738
CellularComponent	SNARE complex	7 out of 353 genes, 2.0%	27 out of 4227 genes, 0.6%	0.00546213
CellularComponent	clathrin coat of coated pit	5 out of 353 genes, 1.4%	15 out of 4227 genes, 0.4%	0.00587176
CellularComponent	proton-transporting V-type ATPase complex	5 out of 353 genes, 1.4%	15 out of 4227 genes, 0.4%	0.00587176
CellularComponent	cell projection cytoplasm	4 out of 353 genes, 1.1%	10 out of 4227 genes, 0.2%	0.00669055
CellularComponent	clathrin-coated endocytic vesicle	7 out of 353 genes, 2.0%	28 out of 4227 genes, 0.7%	0.00677288
CellularComponent	proteasome storage granule	2 out of 353 genes, 0.6%	2 out of 4227 genes, 0.0%	0.00695594
CellularComponent	Scrib-APC-beta-catenin complex	2 out of 353 genes, 0.6%	2 out of 4227 genes, 0.0%	0.00695594
CellularComponent	fibril	2 out of 353 genes, 0.6%	2 out of 4227 genes, 0.0%	0.00695594
CellularComponent	clathrin sculpted acetylcholine transport vesicle	2 out of 353 genes, 0.6%	2 out of 4227 genes, 0.0%	0.00695594
CellularComponent	clathrin sculpted acetylcholine transport vesicle membrane	2 out of 353 genes, 0.6%	2 out of 4227 genes, 0.0%	0.00695594
CellularComponent	mitochondrial membrane	47 out of 353 genes, 13.3%	397 out of 4227 genes, 9.4%	0.00724928
CellularComponent	basolateral plasma membrane	41 out of 353 genes, 11.6%	339 out of 4227 genes, 8.0%	0.00839165
CellularComponent	flotillin complex	3 out of 353 genes, 0.8%	6 out of 4227 genes, 0.1%	0.00954202
CellularComponent	excitatory synapse	3 out of 353 genes, 0.8%	6 out of 4227 genes, 0.1%	0.00954202
CellularComponent	synaptobrevin 2-SNAP-25-syntaxin-1a-complexin I complex	3 out of 353 genes, 0.8%	6 out of 4227 genes, 0.1%	0.00954202
CellularComponent	mitochondrial part	64 out of 353 genes, 18.1%	583 out of 4227 genes, 13.8%	0.0101156
CellularComponent	focal adhesion	34 out of 353 genes, 9.6%	276 out of 4227 genes, 6.5%	0.0122075
CellularComponent	secretory granule	18 out of 353 genes, 5.1%	123 out of 4227 genes, 2.9%	0.0126506
CellularComponent	cell-substrate adherens junction	34 out of 353 genes, 9.6%	277 out of 4227 genes, 6.6%	0.0128646
CellularComponent	adherens junction	37 out of 353 genes, 10.5%	308 out of 4227 genes, 7.3%	0.0134038
CellularComponent	mitochondrial proton-transporting ATP synthase complex	5 out of 353 genes, 1.4%	18 out of 4227 genes, 0.4%	0.0136011
CellularComponent	proton-transporting two-sector ATPase complex, proton-transporting domain	4 out of 353 genes, 1.1%	12 out of 4227 genes, 0.3%	0.0137907
CellularComponent	integral to plasma membrane	35 out of 353 genes, 9.9%	289 out of 4227 genes, 6.8%	0.0142249
CellularComponent	cell-substrate junction	34 out of 353 genes, 9.6%	279 out of 4227 genes, 6.6%	0.0142656
CellularComponent	melanosome	13 out of 353 genes, 3.7%	81 out of 4227 genes, 1.9%	0.0156063
CellularComponent	pigment granule	13 out of 353 genes, 3.7%	81 out of 4227 genes, 1.9%	0.0156063
CellularComponent	platelet dense tubular network	3 out of 353 genes, 0.8%	7 out of 4227 genes, 0.2%	0.0156742
CellularComponent	platelet dense tubular network membrane	3 out of 353 genes, 0.8%	7 out of 4227 genes, 0.2%	0.0156742
CellularComponent	anchoring junction	37 out of 353 genes, 10.5%	312 out of 4227 genes, 7.4%	0.0162592
CellularComponent	mitochondrial envelope	47 out of 353 genes, 13.3%	416 out of 4227 genes, 9.8%	0.016723
CellularComponent	proton-transporting ATP synthase complex	5 out of 353 genes, 1.4%	19 out of 4227 genes, 0.4%	0.0172255
CellularComponent	presynaptic membrane	8 out of 353 genes, 2.3%	41 out of 4227 genes, 1.0%	0.018086
CellularComponent	cell projection membrane	16 out of 353 genes, 4.5%	110 out of 4227 genes, 2.6%	0.019179
CellularComponent	endocytic vesicle	15 out of 353 genes, 4.2%	101 out of 4227 genes, 2.4%	0.0192775
CellularComponent	mitochondrial proton-transporting ATP synthase complex, catalytic core F(1)	2 out of 353 genes, 0.6%	3 out of 4227 genes, 0.1%	0.019712
CellularComponent	platelet alpha granule membrane	2 out of 353 genes, 0.6%	3 out of 4227 genes, 0.1%	0.019712
CellularComponent	proton-transporting V-type ATPase, V0 domain	2 out of 353 genes, 0.6%	3 out of 4227 genes, 0.1%	0.019712
CellularComponent	synaptobrevin 2-SNAP-25-syntaxin-1a-complexin II complex	2 out of 353 genes, 0.6%	3 out of 4227 genes, 0.1%	0.019712
CellularComponent	nucleoid	6 out of 353 genes, 1.7%	27 out of 4227 genes, 0.6%	0.0213271
CellularComponent	mitochondrial nucleoid	6 out of 353 genes, 1.7%	27 out of 4227 genes, 0.6%	0.0213271
CellularComponent	sarcolemma	11 out of 353 genes, 3.1%	67 out of 4227 genes, 1.6%	0.0214864
CellularComponent	extracellular space	29 out of 353 genes, 8.2%	237 out of 4227 genes, 5.6%	0.0216722
CellularComponent	apical part of cell	15 out of 353 genes, 4.2%	103 out of 4227 genes, 2.4%	0.0227134
CellularComponent	coated pit	8 out of 353 genes, 2.3%	43 out of 4227 genes, 1.0%	0.0237293
CellularComponent	proton-transporting two-sector ATPase complex, catalytic domain	4 out of 353 genes, 1.1%	14 out of 4227 genes, 0.3%	0.0244083
CellularComponent	acrosomal vesicle	5 out of 353 genes, 1.4%	21 out of 4227 genes, 0.5%	0.0262655
CellularComponent	cell leading edge	27 out of 353 genes, 7.6%	221 out of 4227 genes, 5.2%	0.0266999
CellularComponent	mitochondrial respiratory chain	10 out of 353 genes, 2.8%	61 out of 4227 genes, 1.4%	0.0279614
CellularComponent	apical plasma membrane	12 out of 353 genes, 3.4%	79 out of 4227 genes, 1.9%	0.0293622
CellularComponent	caveola	7 out of 353 genes, 2.0%	37 out of 4227 genes, 0.9%	0.0307988
CellularComponent	presynaptic active zone	5 out of 353 genes, 1.4%	22 out of 4227 genes, 0.5%	0.0317368
CellularComponent	chaperonin-containing T-complex	3 out of 353 genes, 0.8%	9 out of 4227 genes, 0.2%	0.0331737
CellularComponent	mitochondrion	91 out of 353 genes, 25.8%	919 out of 4227 genes, 21.7%	0.0335937
CellularComponent	respiratory chain	11 out of 353 genes, 3.1%	72 out of 4227 genes, 1.7%	0.0348085
CellularComponent	tight junction	7 out of 353 genes, 2.0%	38 out of 4227 genes, 0.9%	0.035151
CellularComponent	transport vesicle membrane	7 out of 353 genes, 2.0%	38 out of 4227 genes, 0.9%	0.035151
CellularComponent	occluding junction	7 out of 353 genes, 2.0%	38 out of 4227 genes, 0.9%	0.035151
CellularComponent	cell soma	26 out of 353 genes, 7.4%	217 out of 4227 genes, 5.1%	0.0363123
CellularComponent	centrosome	18 out of 353 genes, 5.1%	138 out of 4227 genes, 3.3%	0.0367623
CellularComponent	mitochondrial membrane part	16 out of 353 genes, 4.5%	119 out of 4227 genes, 2.8%	0.037184
CellularComponent	endocytic vesicle membrane	10 out of 353 genes, 2.8%	64 out of 4227 genes, 1.5%	0.0376312
CellularComponent	leading edge membrane	12 out of 353 genes, 3.4%	82 out of 4227 genes, 1.9%	0.0379464
CellularComponent	cell-cell adherens junction	7 out of 353 genes, 2.0%	39 out of 4227 genes, 0.9%	0.0398923
CellularComponent	intrinsic to plasma membrane	35 out of 353 genes, 9.9%	313 out of 4227 genes, 7.4%	0.0418912
CellularComponent	perikaryon	8 out of 353 genes, 2.3%	48 out of 4227 genes, 1.1%	0.0429899
CellularComponent	intermediate filament cytoskeleton	8 out of 353 genes, 2.3%	48 out of 4227 genes, 1.1%	0.0429899
CellularComponent	mitochondrial matrix	32 out of 353 genes, 9.1%	283 out of 4227 genes, 6.7%	0.0442739
CellularComponent	mitochondrial lumen	32 out of 353 genes, 9.1%	283 out of 4227 genes, 6.7%	0.0442739
CellularComponent	organelle envelope	57 out of 353 genes, 16.1%	551 out of 4227 genes, 13.0%	0.0444362
CellularComponent	cytoskeletal part	58 out of 353 genes, 16.4%	562 out of 4227 genes, 13.3%	0.0444969
CellularComponent	paranode region of axon	3 out of 353 genes, 0.8%	10 out of 4227 genes, 0.2%	0.0445236
CellularComponent	clathrin-coated endocytic vesicle membrane	5 out of 353 genes, 1.4%	24 out of 4227 genes, 0.6%	0.044681
CellularComponent	envelope	57 out of 353 genes, 16.1%	552 out of 4227 genes, 13.1%	0.0457945
CellularComponent	integral to membrane	89 out of 353 genes, 25.2%	909 out of 4227 genes, 21.5%	0.0459974
MolecularFunction	transmembrane transporter activity	42 out of 347 genes, 12.1%	258 out of 4059 genes, 6.4%	2.17305e-05
MolecularFunction	substrate-specific transmembrane transporter activity	38 out of 347 genes, 11.0%	239 out of 4059 genes, 5.9%	9.36873e-05
MolecularFunction	lipid binding	43 out of 347 genes, 12.4%	285 out of 4059 genes, 7.0%	0.000112213
MolecularFunction	ATPase activity, coupled to transmembrane movement of ions	11 out of 347 genes, 3.2%	37 out of 4059 genes, 0.9%	0.000170012
MolecularFunction	active transmembrane transporter activity	19 out of 347 genes, 5.5%	92 out of 4059 genes, 2.3%	0.000210687
MolecularFunction	transporter activity	51 out of 347 genes, 14.7%	371 out of 4059 genes, 9.1%	0.000288025
MolecularFunction	enzyme binding	83 out of 347 genes, 23.9%	686 out of 4059 genes, 16.9%	0.000292844
MolecularFunction	glutamate receptor binding	9 out of 347 genes, 2.6%	28 out of 4059 genes, 0.7%	0.000350427
MolecularFunction	phospholipid binding	26 out of 347 genes, 7.5%	152 out of 4059 genes, 3.7%	0.000395039
MolecularFunction	ATPase activity, coupled to transmembrane movement of substances	12 out of 347 genes, 3.5%	47 out of 4059 genes, 1.2%	0.000420179
MolecularFunction	ion transmembrane transporter activity	32 out of 347 genes, 9.2%	204 out of 4059 genes, 5.0%	0.000440411
MolecularFunction	hydrolase activity, acting on acid anhydrides, catalyzing transmembrane movement of substances	12 out of 347 genes, 3.5%	48 out of 4059 genes, 1.2%	0.000517991
MolecularFunction	ATPase activity, coupled to movement of substances	12 out of 347 genes, 3.5%	49 out of 4059 genes, 1.2%	0.000634284
MolecularFunction	hydrogen ion transmembrane transporter activity	12 out of 347 genes, 3.5%	50 out of 4059 genes, 1.2%	0.000771713
MolecularFunction	primary active transmembrane transporter activity	12 out of 347 genes, 3.5%	50 out of 4059 genes, 1.2%	0.000771713
MolecularFunction	P-P-bond-hydrolysis-driven transmembrane transporter activity	12 out of 347 genes, 3.5%	50 out of 4059 genes, 1.2%	0.000771713
MolecularFunction	substrate-specific transporter activity	43 out of 347 genes, 12.4%	314 out of 4059 genes, 7.7%	0.000974257
MolecularFunction	monovalent inorganic cation transmembrane transporter activity	12 out of 347 genes, 3.5%	52 out of 4059 genes, 1.3%	0.00112185
MolecularFunction	hydrogen ion transporting ATP synthase activity, rotational mechanism	5 out of 347 genes, 1.4%	11 out of 4059 genes, 0.3%	0.00132964
MolecularFunction	cation transmembrane transporter activity	24 out of 347 genes, 6.9%	149 out of 4059 genes, 3.7%	0.00158244
MolecularFunction	nucleobase, nucleoside, nucleotide kinase activity	7 out of 347 genes, 2.0%	23 out of 4059 genes, 0.6%	0.0023089
MolecularFunction	calcium-dependent protein binding	9 out of 347 genes, 2.6%	36 out of 4059 genes, 0.9%	0.00258483
MolecularFunction	nucleoside diphosphate kinase activity	4 out of 347 genes, 1.2%	8 out of 4059 genes, 0.2%	0.00278398
MolecularFunction	potassium ion binding	4 out of 347 genes, 1.2%	8 out of 4059 genes, 0.2%	0.00278398
MolecularFunction	phosphotransferase activity, phosphate group as acceptor	7 out of 347 genes, 2.0%	24 out of 4059 genes, 0.6%	0.00302485
MolecularFunction	nucleotide kinase activity	6 out of 347 genes, 1.7%	19 out of 4059 genes, 0.5%	0.00388188
MolecularFunction	solute:cation symporter activity	5 out of 347 genes, 1.4%	14 out of 4059 genes, 0.3%	0.00464517
MolecularFunction	alkali metal ion binding	4 out of 347 genes, 1.2%	9 out of 4059 genes, 0.2%	0.00467599
MolecularFunction	nucleoside-triphosphatase activity	41 out of 347 genes, 11.8%	323 out of 4059 genes, 8.0%	0.00536936
MolecularFunction	adenylate kinase activity	3 out of 347 genes, 0.9%	5 out of 4059 genes, 0.1%	0.00543664
MolecularFunction	sodium:potassium-exchanging ATPase activity	3 out of 347 genes, 0.9%	5 out of 4059 genes, 0.1%	0.00543664
MolecularFunction	sodium ion binding	3 out of 347 genes, 0.9%	5 out of 4059 genes, 0.1%	0.00543664
MolecularFunction	inorganic cation transmembrane transporter activity	13 out of 347 genes, 3.7%	71 out of 4059 genes, 1.7%	0.00627356
MolecularFunction	pyrophosphatase activity	43 out of 347 genes, 12.4%	346 out of 4059 genes, 8.5%	0.00643511
MolecularFunction	syntaxin-1 binding	5 out of 347 genes, 1.4%	15 out of 4059 genes, 0.4%	0.00648714
MolecularFunction	unfolded protein binding	12 out of 347 genes, 3.5%	64 out of 4059 genes, 1.6%	0.00700822
MolecularFunction	complement component C1q binding	2 out of 347 genes, 0.6%	2 out of 4059 genes, 0.0%	0.00728911
MolecularFunction	phosphoglycerate kinase activity	2 out of 347 genes, 0.6%	2 out of 4059 genes, 0.0%	0.00728911
MolecularFunction	amine oxidase activity	2 out of 347 genes, 0.6%	2 out of 4059 genes, 0.0%	0.00728911
MolecularFunction	L-serine transmembrane transporter activity	2 out of 347 genes, 0.6%	2 out of 4059 genes, 0.0%	0.00728911
MolecularFunction	serine transmembrane transporter activity	2 out of 347 genes, 0.6%	2 out of 4059 genes, 0.0%	0.00728911
MolecularFunction	nucleoside triphosphate adenylate kinase activity	2 out of 347 genes, 0.6%	2 out of 4059 genes, 0.0%	0.00728911
MolecularFunction	hydrolase activity, acting on acid anhydrides, in phosphorus-containing anhydrides	43 out of 347 genes, 12.4%	350 out of 4059 genes, 8.6%	0.00789466
MolecularFunction	hydrolase activity, acting on acid anhydrides	43 out of 347 genes, 12.4%	351 out of 4059 genes, 8.6%	0.00830021
MolecularFunction	carboxylic acid binding	14 out of 347 genes, 4.0%	82 out of 4059 genes, 2.0%	0.00875687
MolecularFunction	proton-transporting ATPase activity, rotational mechanism	5 out of 347 genes, 1.4%	16 out of 4059 genes, 0.4%	0.00878651
MolecularFunction	calcium ion binding	29 out of 347 genes, 8.4%	217 out of 4059 genes, 5.3%	0.00925593
MolecularFunction	cation-transporting ATPase activity	7 out of 347 genes, 2.0%	29 out of 4059 genes, 0.7%	0.00940243
MolecularFunction	opsonin binding	3 out of 347 genes, 0.9%	6 out of 4059 genes, 0.1%	0.0101877
MolecularFunction	oxidoreductase activity, acting on the CH-NH2 group of donors	3 out of 347 genes, 0.9%	6 out of 4059 genes, 0.1%	0.0101877
MolecularFunction	cytidylyltransferase activity	3 out of 347 genes, 0.9%	6 out of 4059 genes, 0.1%	0.0101877
MolecularFunction	nucleotidyltransferase activity	5 out of 347 genes, 1.4%	17 out of 4059 genes, 0.4%	0.011593
MolecularFunction	ATPase activity	21 out of 347 genes, 6.1%	147 out of 4059 genes, 3.6%	0.012412
MolecularFunction	protein complex binding	26 out of 347 genes, 7.5%	194 out of 4059 genes, 4.8%	0.0129539
MolecularFunction	ADP binding	6 out of 347 genes, 1.7%	24 out of 4059 genes, 0.6%	0.0133687
MolecularFunction	ionotropic glutamate receptor binding	5 out of 347 genes, 1.4%	18 out of 4059 genes, 0.4%	0.0149525
MolecularFunction	monocarboxylic acid binding	8 out of 347 genes, 2.3%	39 out of 4059 genes, 1.0%	0.0153639
MolecularFunction	fatty acid binding	7 out of 347 genes, 2.0%	32 out of 4059 genes, 0.8%	0.016242
MolecularFunction	guanyl nucleotide binding	26 out of 347 genes, 7.5%	198 out of 4059 genes, 4.9%	0.0165989
MolecularFunction	guanyl ribonucleotide binding	26 out of 347 genes, 7.5%	198 out of 4059 genes, 4.9%	0.0165989
MolecularFunction	complement binding	3 out of 347 genes, 0.9%	7 out of 4059 genes, 0.2%	0.0167094
MolecularFunction	oxidoreductase activity, acting on sulfur group of donors, NAD or NADP as acceptor	3 out of 347 genes, 0.9%	7 out of 4059 genes, 0.2%	0.0167094
MolecularFunction	TPR domain binding	3 out of 347 genes, 0.9%	7 out of 4059 genes, 0.2%	0.0167094
MolecularFunction	peroxiredoxin activity	3 out of 347 genes, 0.9%	7 out of 4059 genes, 0.2%	0.0167094
MolecularFunction	ATPase activity, coupled to transmembrane movement of ions, phosphorylative mechanism	5 out of 347 genes, 1.4%	19 out of 4059 genes, 0.5%	0.0189062
MolecularFunction	myosin binding	7 out of 347 genes, 2.0%	33 out of 4059 genes, 0.8%	0.01915
MolecularFunction	protein C-terminus binding	14 out of 347 genes, 4.0%	90 out of 4059 genes, 2.2%	0.0192848
MolecularFunction	GTP binding	25 out of 347 genes, 7.2%	191 out of 4059 genes, 4.7%	0.0193429
MolecularFunction	6-phosphofructokinase activity	2 out of 347 genes, 0.6%	3 out of 4059 genes, 0.1%	0.0206276
MolecularFunction	L-aspartate:2-oxoglutarate aminotransferase activity	2 out of 347 genes, 0.6%	3 out of 4059 genes, 0.1%	0.0206276
MolecularFunction	purine transmembrane transporter activity	2 out of 347 genes, 0.6%	3 out of 4059 genes, 0.1%	0.0206276
MolecularFunction	protein kinase C inhibitor activity	2 out of 347 genes, 0.6%	3 out of 4059 genes, 0.1%	0.0206276
MolecularFunction	phosphofructokinase activity	2 out of 347 genes, 0.6%	3 out of 4059 genes, 0.1%	0.0206276
MolecularFunction	nucleobase transmembrane transporter activity	2 out of 347 genes, 0.6%	3 out of 4059 genes, 0.1%	0.0206276
MolecularFunction	adenine transmembrane transporter activity	2 out of 347 genes, 0.6%	3 out of 4059 genes, 0.1%	0.0206276
MolecularFunction	solute:hydrogen symporter activity	2 out of 347 genes, 0.6%	3 out of 4059 genes, 0.1%	0.0206276
MolecularFunction	phosphotransferase activity, carboxyl group as acceptor	2 out of 347 genes, 0.6%	3 out of 4059 genes, 0.1%	0.0206276
MolecularFunction	sodium:dicarboxylate symporter activity	2 out of 347 genes, 0.6%	3 out of 4059 genes, 0.1%	0.0206276
MolecularFunction	thrombospondin receptor activity	2 out of 347 genes, 0.6%	3 out of 4059 genes, 0.1%	0.0206276
MolecularFunction	L-phenylalanine:2-oxoglutarate aminotransferase activity	2 out of 347 genes, 0.6%	3 out of 4059 genes, 0.1%	0.0206276
MolecularFunction	SNARE binding	11 out of 347 genes, 3.2%	66 out of 4059 genes, 1.6%	0.0226117
MolecularFunction	kinase binding	31 out of 347 genes, 8.9%	254 out of 4059 genes, 6.3%	0.0248276
MolecularFunction	anion:cation symporter activity	3 out of 347 genes, 0.9%	8 out of 4059 genes, 0.2%	0.0250646
MolecularFunction	L-amino acid transmembrane transporter activity	4 out of 347 genes, 1.2%	14 out of 4059 genes, 0.3%	0.0263676
MolecularFunction	drug binding	8 out of 347 genes, 2.3%	43 out of 4059 genes, 1.1%	0.0268708
MolecularFunction	ATPase activity, coupled	16 out of 347 genes, 4.6%	112 out of 4059 genes, 2.8%	0.0272072
MolecularFunction	symporter activity	5 out of 347 genes, 1.4%	21 out of 4059 genes, 0.5%	0.0287354
MolecularFunction	ATPase binding	7 out of 347 genes, 2.0%	36 out of 4059 genes, 0.9%	0.0300187
MolecularFunction	syntaxin binding	9 out of 347 genes, 2.6%	52 out of 4059 genes, 1.3%	0.0300362
MolecularFunction	receptor binding	45 out of 347 genes, 13.0%	402 out of 4059 genes, 9.9%	0.0316638
MolecularFunction	phosphatase binding	10 out of 347 genes, 2.9%	62 out of 4059 genes, 1.5%	0.0355814
MolecularFunction	antioxidant activity	6 out of 347 genes, 1.7%	30 out of 4059 genes, 0.7%	0.0382444
MolecularFunction	GDP binding	8 out of 347 genes, 2.3%	46 out of 4059 genes, 1.1%	0.0387026
MolecularFunction	protein phosphatase binding	8 out of 347 genes, 2.3%	46 out of 4059 genes, 1.1%	0.0387026
MolecularFunction	dicarboxylic acid transmembrane transporter activity	2 out of 347 genes, 0.6%	4 out of 4059 genes, 0.1%	0.0389335
MolecularFunction	glucose transmembrane transporter activity	2 out of 347 genes, 0.6%	4 out of 4059 genes, 0.1%	0.0389335
MolecularFunction	kynurenine-oxoglutarate transaminase activity	2 out of 347 genes, 0.6%	4 out of 4059 genes, 0.1%	0.0389335
MolecularFunction	oxidoreductase activity, acting on the CH-NH2 group of donors, oxygen as acceptor	2 out of 347 genes, 0.6%	4 out of 4059 genes, 0.1%	0.0389335
MolecularFunction	metabotropic glutamate receptor binding	2 out of 347 genes, 0.6%	4 out of 4059 genes, 0.1%	0.0389335
MolecularFunction	RAGE receptor binding	2 out of 347 genes, 0.6%	4 out of 4059 genes, 0.1%	0.0389335
MolecularFunction	L-phenylalanine aminotransferase activity	2 out of 347 genes, 0.6%	4 out of 4059 genes, 0.1%	0.0389335
MolecularFunction	oxidoreductase activity, acting on NADH or NADPH	11 out of 347 genes, 3.2%	72 out of 4059 genes, 1.8%	0.0402547
MolecularFunction	protease binding	5 out of 347 genes, 1.4%	23 out of 4059 genes, 0.6%	0.0413
MolecularFunction	organic acid transmembrane transporter activity	5 out of 347 genes, 1.4%	23 out of 4059 genes, 0.6%	0.0413
MolecularFunction	carboxylic acid transmembrane transporter activity	5 out of 347 genes, 1.4%	23 out of 4059 genes, 0.6%	0.0413
MolecularFunction	nitric-oxide synthase binding	4 out of 347 genes, 1.2%	16 out of 4059 genes, 0.4%	0.0418669
MolecularFunction	ATPase regulator activity	4 out of 347 genes, 1.2%	16 out of 4059 genes, 0.4%	0.0418669
MolecularFunction	NADH dehydrogenase activity	7 out of 347 genes, 2.0%	39 out of 4059 genes, 1.0%	0.0444237
MolecularFunction	NADH dehydrogenase (ubiquinone) activity	7 out of 347 genes, 2.0%	39 out of 4059 genes, 1.0%	0.0444237
MolecularFunction	NADH dehydrogenase (quinone) activity	7 out of 347 genes, 2.0%	39 out of 4059 genes, 1.0%	0.0444237
MolecularFunction	ATPase activator activity	3 out of 347 genes, 0.9%	10 out of 4059 genes, 0.2%	0.0472526
MolecularFunction	dynein binding	3 out of 347 genes, 0.9%	10 out of 4059 genes, 0.2%	0.0472526
MolecularFunction	phosphatidylinositol-4,5-bisphosphate binding	5 out of 347 genes, 1.4%	24 out of 4059 genes, 0.6%	0.0486503
BiologicalProcess	proton transport	14 out of 350 genes, 4.0%	40 out of 4071 genes, 1.0%	2.72748e-06
BiologicalProcess	hydrogen transport	14 out of 350 genes, 4.0%	41 out of 4071 genes, 1.0%	3.82323e-06
BiologicalProcess	synaptic vesicle transport	17 out of 350 genes, 4.9%	61 out of 4071 genes, 1.5%	8.2465e-06
BiologicalProcess	purine ribonucleoside triphosphate metabolic process	15 out of 350 genes, 4.3%	50 out of 4071 genes, 1.2%	1.05892e-05
BiologicalProcess	monovalent inorganic cation transport	16 out of 350 genes, 4.6%	56 out of 4071 genes, 1.4%	1.07692e-05
BiologicalProcess	ribonucleoside triphosphate metabolic process	15 out of 350 genes, 4.3%	51 out of 4071 genes, 1.3%	1.38463e-05
BiologicalProcess	ribonucleoside biosynthetic process	14 out of 350 genes, 4.0%	46 out of 4071 genes, 1.1%	1.74488e-05
BiologicalProcess	purine nucleoside triphosphate metabolic process	15 out of 350 genes, 4.3%	53 out of 4071 genes, 1.3%	2.3124e-05
BiologicalProcess	nucleoside triphosphate metabolic process	16 out of 350 genes, 4.6%	60 out of 4071 genes, 1.5%	2.80618e-05
BiologicalProcess	nucleoside biosynthetic process	14 out of 350 genes, 4.0%	49 out of 4071 genes, 1.2%	3.86541e-05
BiologicalProcess	purine nucleoside biosynthetic process	13 out of 350 genes, 3.7%	44 out of 4071 genes, 1.1%	4.96847e-05
BiologicalProcess	purine ribonucleoside biosynthetic process	13 out of 350 genes, 3.7%	44 out of 4071 genes, 1.1%	4.96847e-05
BiologicalProcess	ribonucleoside metabolic process	22 out of 350 genes, 6.3%	107 out of 4071 genes, 2.6%	7.8353e-05
BiologicalProcess	ATP metabolic process	12 out of 350 genes, 3.4%	40 out of 4071 genes, 1.0%	8.23395e-05
BiologicalProcess	regulation of transmission of nerve impulse	29 out of 350 genes, 8.3%	162 out of 4071 genes, 4.0%	8.7554e-05
BiologicalProcess	response to organic substance	64 out of 350 genes, 18.3%	479 out of 4071 genes, 11.8%	0.000123053
BiologicalProcess	nucleoside triphosphate biosynthetic process	11 out of 350 genes, 3.1%	36 out of 4071 genes, 0.9%	0.000136018
BiologicalProcess	regulation of neurological system process	29 out of 350 genes, 8.3%	166 out of 4071 genes, 4.1%	0.000137599
BiologicalProcess	nervous system development	109 out of 350 genes, 31.1%	936 out of 4071 genes, 23.0%	0.000149277
BiologicalProcess	purine ribonucleoside metabolic process	21 out of 350 genes, 6.0%	105 out of 4071 genes, 2.6%	0.000172584
BiologicalProcess	energy derivation by oxidation of organic compounds	36 out of 350 genes, 10.3%	228 out of 4071 genes, 5.6%	0.00018801
BiologicalProcess	nucleobase, nucleoside and nucleotide biosynthetic process	14 out of 350 genes, 4.0%	56 out of 4071 genes, 1.4%	0.00019017
BiologicalProcess	nucleobase, nucleoside, nucleotide and nucleic acid biosynthetic process	14 out of 350 genes, 4.0%	56 out of 4071 genes, 1.4%	0.00019017
BiologicalProcess	synaptic vesicle endocytosis	9 out of 350 genes, 2.6%	26 out of 4071 genes, 0.6%	0.000193229
BiologicalProcess	purine nucleoside metabolic process	21 out of 350 genes, 6.0%	106 out of 4071 genes, 2.6%	0.000198552
BiologicalProcess	regulation of synaptic transmission	27 out of 350 genes, 7.7%	154 out of 4071 genes, 3.8%	0.000220887
BiologicalProcess	nucleoside metabolic process	22 out of 350 genes, 6.3%	115 out of 4071 genes, 2.8%	0.000238599
BiologicalProcess	central nervous system development	49 out of 350 genes, 14.0%	348 out of 4071 genes, 8.5%	0.000246094
BiologicalProcess	ribonucleotide biosynthetic process	13 out of 350 genes, 3.7%	51 out of 4071 genes, 1.3%	0.000261391
BiologicalProcess	ribonucleotide metabolic process	19 out of 350 genes, 5.4%	93 out of 4071 genes, 2.3%	0.0002633
BiologicalProcess	regulation of transport	59 out of 350 genes, 16.9%	446 out of 4071 genes, 11.0%	0.000312901
BiologicalProcess	generation of precursor metabolites and energy	37 out of 350 genes, 10.6%	246 out of 4071 genes, 6.0%	0.000415988
BiologicalProcess	oxidative phosphorylation	15 out of 350 genes, 4.3%	67 out of 4071 genes, 1.6%	0.000417923
BiologicalProcess	homeostatic process	59 out of 350 genes, 16.9%	451 out of 4071 genes, 11.1%	0.000423465
BiologicalProcess	regulation of cell communication	86 out of 350 genes, 24.6%	721 out of 4071 genes, 17.7%	0.000444074
BiologicalProcess	establishment of localization	141 out of 350 genes, 40.3%	1307 out of 4071 genes, 32.1%	0.000454698
BiologicalProcess	purine ribonucleotide metabolic process	18 out of 350 genes, 5.1%	90 out of 4071 genes, 2.2%	0.000501077
BiologicalProcess	regulation of system process	36 out of 350 genes, 10.3%	240 out of 4071 genes, 5.9%	0.000526176
BiologicalProcess	cation transport	26 out of 350 genes, 7.4%	154 out of 4071 genes, 3.8%	0.000532893
BiologicalProcess	regulation of localization	74 out of 350 genes, 21.1%	605 out of 4071 genes, 14.9%	0.00058898
BiologicalProcess	establishment of protein localization to plasma membrane	6 out of 350 genes, 1.7%	14 out of 4071 genes, 0.3%	0.000640355
BiologicalProcess	regulation of neuronal synaptic plasticity	10 out of 350 genes, 2.9%	36 out of 4071 genes, 0.9%	0.000645092
BiologicalProcess	purine ribonucleotide biosynthetic process	12 out of 350 genes, 3.4%	49 out of 4071 genes, 1.2%	0.000667869
BiologicalProcess	ion transport	31 out of 350 genes, 8.9%	199 out of 4071 genes, 4.9%	0.000675759
BiologicalProcess	membrane organization	48 out of 350 genes, 13.7%	355 out of 4071 genes, 8.7%	0.000742158
BiologicalProcess	transport	137 out of 350 genes, 39.1%	1277 out of 4071 genes, 31.4%	0.000764392
BiologicalProcess	catecholamine metabolic process	5 out of 350 genes, 1.4%	10 out of 4071 genes, 0.2%	0.000800317
BiologicalProcess	catechol metabolic process	5 out of 350 genes, 1.4%	10 out of 4071 genes, 0.2%	0.000800317
BiologicalProcess	phenol metabolic process	5 out of 350 genes, 1.4%	10 out of 4071 genes, 0.2%	0.000800317
BiologicalProcess	diol metabolic process	5 out of 350 genes, 1.4%	10 out of 4071 genes, 0.2%	0.000800317
BiologicalProcess	regulation of secretion	30 out of 350 genes, 8.6%	195 out of 4071 genes, 4.8%	0.00101767
BiologicalProcess	vesicle-mediated transport	65 out of 350 genes, 18.6%	527 out of 4071 genes, 12.9%	0.00108839
BiologicalProcess	di-, tri-valent inorganic cation homeostasis	24 out of 350 genes, 6.9%	145 out of 4071 genes, 3.6%	0.00116152
BiologicalProcess	transmembrane transport	30 out of 350 genes, 8.6%	197 out of 4071 genes, 4.8%	0.00120561
BiologicalProcess	regulation of cellular localization	39 out of 350 genes, 11.1%	279 out of 4071 genes, 6.9%	0.00127357
BiologicalProcess	subthalamus development	10 out of 350 genes, 2.9%	39 out of 4071 genes, 1.0%	0.00127736
BiologicalProcess	substantia nigra development	10 out of 350 genes, 2.9%	39 out of 4071 genes, 1.0%	0.00127736
BiologicalProcess	cation homeostasis	26 out of 350 genes, 7.4%	163 out of 4071 genes, 4.0%	0.00128499
BiologicalProcess	brain development	38 out of 350 genes, 10.9%	270 out of 4071 genes, 6.6%	0.00129353
BiologicalProcess	cerebral cortex development	11 out of 350 genes, 3.1%	46 out of 4071 genes, 1.1%	0.00137779
BiologicalProcess	response to chemical stimulus	87 out of 350 genes, 24.9%	757 out of 4071 genes, 18.6%	0.00140853
BiologicalProcess	respiratory electron transport chain	18 out of 350 genes, 5.1%	98 out of 4071 genes, 2.4%	0.00143275
BiologicalProcess	negative regulation of cardiac muscle contraction	4 out of 350 genes, 1.1%	7 out of 4071 genes, 0.2%	0.00152455
BiologicalProcess	relaxation of cardiac muscle	4 out of 350 genes, 1.1%	7 out of 4071 genes, 0.2%	0.00152455
BiologicalProcess	cellular homeostasis	40 out of 350 genes, 11.4%	292 out of 4071 genes, 7.2%	0.0016365
BiologicalProcess	gluconeogenesis	9 out of 350 genes, 2.6%	34 out of 4071 genes, 0.8%	0.001747
BiologicalProcess	regulation of biological quality	110 out of 350 genes, 31.4%	1006 out of 4071 genes, 24.7%	0.00174785
BiologicalProcess	electron transport chain	18 out of 350 genes, 5.1%	100 out of 4071 genes, 2.5%	0.00181966
BiologicalProcess	purine ribonucleoside triphosphate biosynthetic process	8 out of 350 genes, 2.3%	28 out of 4071 genes, 0.7%	0.00184422
BiologicalProcess	multicellular organismal process	178 out of 350 genes, 50.9%	1765 out of 4071 genes, 43.4%	0.00189691
BiologicalProcess	iron ion homeostasis	10 out of 350 genes, 2.9%	41 out of 4071 genes, 1.0%	0.00192834
BiologicalProcess	chemical homeostasis	44 out of 350 genes, 12.6%	333 out of 4071 genes, 8.2%	0.00200724
BiologicalProcess	energy coupled proton transport, down electrochemical gradient	6 out of 350 genes, 1.7%	17 out of 4071 genes, 0.4%	0.00211218
BiologicalProcess	ATP synthesis coupled proton transport	6 out of 350 genes, 1.7%	17 out of 4071 genes, 0.4%	0.00211218
BiologicalProcess	ion homeostasis	36 out of 350 genes, 10.3%	259 out of 4071 genes, 6.4%	0.00217001
BiologicalProcess	nucleotide phosphorylation	5 out of 350 genes, 1.4%	12 out of 4071 genes, 0.3%	0.00217588
BiologicalProcess	purine nucleoside triphosphate biosynthetic process	8 out of 350 genes, 2.3%	29 out of 4071 genes, 0.7%	0.0023598
BiologicalProcess	ribonucleoside triphosphate biosynthetic process	8 out of 350 genes, 2.3%	29 out of 4071 genes, 0.7%	0.0023598
BiologicalProcess	alternative nuclear mRNA splicing, via spliceosome	3 out of 350 genes, 0.9%	4 out of 4071 genes, 0.1%	0.00236068
BiologicalProcess	purine transport	3 out of 350 genes, 0.9%	4 out of 4071 genes, 0.1%	0.00236068
BiologicalProcess	nucleobase transport	3 out of 350 genes, 0.9%	4 out of 4071 genes, 0.1%	0.00236068
BiologicalProcess	adenine transport	3 out of 350 genes, 0.9%	4 out of 4071 genes, 0.1%	0.00236068
BiologicalProcess	corticosteroid receptor signaling pathway	3 out of 350 genes, 0.9%	4 out of 4071 genes, 0.1%	0.00236068
BiologicalProcess	regulation of toll-like receptor 3 signaling pathway	3 out of 350 genes, 0.9%	4 out of 4071 genes, 0.1%	0.00236068
BiologicalProcess	glucocorticoid receptor signaling pathway	3 out of 350 genes, 0.9%	4 out of 4071 genes, 0.1%	0.00236068
BiologicalProcess	ion transmembrane transport	16 out of 350 genes, 4.6%	87 out of 4071 genes, 2.1%	0.00256704
BiologicalProcess	regulation of synaptic plasticity	17 out of 350 genes, 4.9%	95 out of 4071 genes, 2.3%	0.00258245
BiologicalProcess	nucleoside diphosphate phosphorylation	4 out of 350 genes, 1.1%	8 out of 4071 genes, 0.2%	0.00284338
BiologicalProcess	layer formation in the cerebral cortex	4 out of 350 genes, 1.1%	8 out of 4071 genes, 0.2%	0.00284338
BiologicalProcess	dopamine metabolic process	4 out of 350 genes, 1.1%	8 out of 4071 genes, 0.2%	0.00284338
BiologicalProcess	negative regulation of striated muscle contraction	4 out of 350 genes, 1.1%	8 out of 4071 genes, 0.2%	0.00284338
BiologicalProcess	AMP metabolic process	4 out of 350 genes, 1.1%	8 out of 4071 genes, 0.2%	0.00284338
BiologicalProcess	nucleobase, nucleoside and nucleotide interconversion	6 out of 350 genes, 1.7%	18 out of 4071 genes, 0.4%	0.00294238
BiologicalProcess	energy coupled proton transport, against electrochemical gradient	6 out of 350 genes, 1.7%	18 out of 4071 genes, 0.4%	0.00294238
BiologicalProcess	ATP hydrolysis coupled proton transport	6 out of 350 genes, 1.7%	18 out of 4071 genes, 0.4%	0.00294238
BiologicalProcess	cortical cytoskeleton organization	6 out of 350 genes, 1.7%	18 out of 4071 genes, 0.4%	0.00294238
BiologicalProcess	forebrain development	24 out of 350 genes, 6.9%	155 out of 4071 genes, 3.8%	0.00294864
BiologicalProcess	cellular respiration	22 out of 350 genes, 6.3%	138 out of 4071 genes, 3.4%	0.00301649
BiologicalProcess	synaptic vesicle exocytosis	7 out of 350 genes, 2.0%	24 out of 4071 genes, 0.6%	0.0031245
BiologicalProcess	pyruvate metabolic process	10 out of 350 genes, 2.9%	44 out of 4071 genes, 1.1%	0.00338209
BiologicalProcess	exocytosis	21 out of 350 genes, 6.0%	131 out of 4071 genes, 3.2%	0.00348173
BiologicalProcess	purine nucleotide biosynthetic process	12 out of 350 genes, 3.4%	59 out of 4071 genes, 1.4%	0.00369321
BiologicalProcess	cellular di-, tri-valent inorganic cation homeostasis	21 out of 350 genes, 6.0%	132 out of 4071 genes, 3.2%	0.00382107
BiologicalProcess	response to lipopolysaccharide	6 out of 350 genes, 1.7%	19 out of 4071 genes, 0.5%	0.00399431
BiologicalProcess	diencephalon development	10 out of 350 genes, 2.9%	45 out of 4071 genes, 1.1%	0.0040245
BiologicalProcess	ATP biosynthetic process	7 out of 350 genes, 2.0%	25 out of 4071 genes, 0.6%	0.00402569
BiologicalProcess	heterocycle metabolic process	29 out of 350 genes, 8.3%	204 out of 4071 genes, 5.0%	0.00417593
BiologicalProcess	nucleobase, nucleoside and nucleotide metabolic process	29 out of 350 genes, 8.3%	204 out of 4071 genes, 5.0%	0.00417593
BiologicalProcess	antigen processing and presentation	21 out of 350 genes, 6.0%	133 out of 4071 genes, 3.3%	0.0041876
BiologicalProcess	phosphorylation	52 out of 350 genes, 14.9%	425 out of 4071 genes, 10.4%	0.0043097
BiologicalProcess	regulation of neurotransmitter transport	8 out of 350 genes, 2.3%	32 out of 4071 genes, 0.8%	0.00460293
BiologicalProcess	negative regulation of neurogenesis	10 out of 350 genes, 2.9%	46 out of 4071 genes, 1.1%	0.0047597
BiologicalProcess	positive regulation of telomere maintenance via telomerase	5 out of 350 genes, 1.4%	14 out of 4071 genes, 0.3%	0.00476112
BiologicalProcess	axonogenesis	45 out of 350 genes, 12.9%	358 out of 4071 genes, 8.8%	0.00478862
BiologicalProcess	nitrogen compound biosynthetic process	20 out of 350 genes, 5.7%	126 out of 4071 genes, 3.1%	0.00484069
BiologicalProcess	cell morphogenesis involved in neuron differentiation	48 out of 350 genes, 13.7%	388 out of 4071 genes, 9.5%	0.00491795
BiologicalProcess	iron ion transport	7 out of 350 genes, 2.0%	26 out of 4071 genes, 0.6%	0.00511095
BiologicalProcess	glutamate secretion	7 out of 350 genes, 2.0%	26 out of 4071 genes, 0.6%	0.00511095
BiologicalProcess	telencephalon cell migration	7 out of 350 genes, 2.0%	26 out of 4071 genes, 0.6%	0.00511095
BiologicalProcess	response to cytokine stimulus	7 out of 350 genes, 2.0%	26 out of 4071 genes, 0.6%	0.00511095
BiologicalProcess	response to molecule of bacterial origin	6 out of 350 genes, 1.7%	20 out of 4071 genes, 0.5%	0.00530073
BiologicalProcess	response to peptide hormone stimulus	31 out of 350 genes, 8.9%	226 out of 4071 genes, 5.6%	0.00534536
BiologicalProcess	ADP biosynthetic process	3 out of 350 genes, 0.9%	5 out of 4071 genes, 0.1%	0.00552579
BiologicalProcess	activation of phospholipase D activity	3 out of 350 genes, 0.9%	5 out of 4071 genes, 0.1%	0.00552579
BiologicalProcess	negative regulation of necrotic cell death	3 out of 350 genes, 0.9%	5 out of 4071 genes, 0.1%	0.00552579
BiologicalProcess	cellular ion homeostasis	33 out of 350 genes, 9.4%	246 out of 4071 genes, 6.0%	0.00580436
BiologicalProcess	regulation of insulin secretion	13 out of 350 genes, 3.7%	70 out of 4071 genes, 1.7%	0.00581306
BiologicalProcess	cellular cation homeostasis	22 out of 350 genes, 6.3%	146 out of 4071 genes, 3.6%	0.00606962
BiologicalProcess	response to inorganic substance	17 out of 350 genes, 4.9%	103 out of 4071 genes, 2.5%	0.00611823
BiologicalProcess	response to hormone stimulus	38 out of 350 genes, 10.9%	295 out of 4071 genes, 7.2%	0.00628932
BiologicalProcess	response to metal ion	16 out of 350 genes, 4.6%	95 out of 4071 genes, 2.3%	0.00633385
BiologicalProcess	cellular component morphogenesis	59 out of 350 genes, 16.9%	504 out of 4071 genes, 12.4%	0.00638783
BiologicalProcess	forebrain cell migration	7 out of 350 genes, 2.0%	27 out of 4071 genes, 0.7%	0.00640214
BiologicalProcess	cellular chemical homeostasis	33 out of 350 genes, 9.4%	248 out of 4071 genes, 6.1%	0.00657268
BiologicalProcess	regulation of hormone secretion	14 out of 350 genes, 4.0%	79 out of 4071 genes, 1.9%	0.00658762
BiologicalProcess	neuron projection morphogenesis	47 out of 350 genes, 13.4%	384 out of 4071 genes, 9.4%	0.00660651
BiologicalProcess	protein secretion	5 out of 350 genes, 1.4%	15 out of 4071 genes, 0.4%	0.00664629
BiologicalProcess	synaptic transmission, glutamatergic	5 out of 350 genes, 1.4%	15 out of 4071 genes, 0.4%	0.00664629
BiologicalProcess	mitochondrial ATP synthesis coupled proton transport	5 out of 350 genes, 1.4%	15 out of 4071 genes, 0.4%	0.00664629
BiologicalProcess	organic acid transport	9 out of 350 genes, 2.6%	41 out of 4071 genes, 1.0%	0.00681654
BiologicalProcess	carboxylic acid transport	9 out of 350 genes, 2.6%	41 out of 4071 genes, 1.0%	0.00681654
BiologicalProcess	positive regulation of DNA metabolic process	9 out of 350 genes, 2.6%	41 out of 4071 genes, 1.0%	0.00681654
BiologicalProcess	respiratory system process	2 out of 350 genes, 0.6%	2 out of 4071 genes, 0.0%	0.00737221
BiologicalProcess	dicarboxylic acid transport	2 out of 350 genes, 0.6%	2 out of 4071 genes, 0.0%	0.00737221
BiologicalProcess	response to iron(II) ion	2 out of 350 genes, 0.6%	2 out of 4071 genes, 0.0%	0.00737221
BiologicalProcess	L-serine transport	2 out of 350 genes, 0.6%	2 out of 4071 genes, 0.0%	0.00737221
BiologicalProcess	negative regulation of guanylate cyclase activity	2 out of 350 genes, 0.6%	2 out of 4071 genes, 0.0%	0.00737221
BiologicalProcess	regulation of glucocorticoid metabolic process	2 out of 350 genes, 0.6%	2 out of 4071 genes, 0.0%	0.00737221
BiologicalProcess	locomotion involved in locomotory behavior	2 out of 350 genes, 0.6%	2 out of 4071 genes, 0.0%	0.00737221
BiologicalProcess	serine transport	2 out of 350 genes, 0.6%	2 out of 4071 genes, 0.0%	0.00737221
BiologicalProcess	positive regulation of embryonic development	2 out of 350 genes, 0.6%	2 out of 4071 genes, 0.0%	0.00737221
BiologicalProcess	protein import into peroxisome membrane	2 out of 350 genes, 0.6%	2 out of 4071 genes, 0.0%	0.00737221
BiologicalProcess	positive regulation of fibroblast growth factor receptor signaling pathway	2 out of 350 genes, 0.6%	2 out of 4071 genes, 0.0%	0.00737221
BiologicalProcess	Golgi vesicle fusion to target membrane	2 out of 350 genes, 0.6%	2 out of 4071 genes, 0.0%	0.00737221
BiologicalProcess	chromosome separation	2 out of 350 genes, 0.6%	2 out of 4071 genes, 0.0%	0.00737221
BiologicalProcess	mitotic sister chromatid separation	2 out of 350 genes, 0.6%	2 out of 4071 genes, 0.0%	0.00737221
BiologicalProcess	regulation of receptor recycling	4 out of 350 genes, 1.1%	10 out of 4071 genes, 0.2%	0.00742281
BiologicalProcess	central nervous system projection neuron axonogenesis	4 out of 350 genes, 1.1%	10 out of 4071 genes, 0.2%	0.00742281
BiologicalProcess	negative regulation of heart contraction	4 out of 350 genes, 1.1%	10 out of 4071 genes, 0.2%	0.00742281
BiologicalProcess	monosaccharide biosynthetic process	10 out of 350 genes, 2.9%	49 out of 4071 genes, 1.2%	0.00761174
BiologicalProcess	regulation of DNA replication	9 out of 350 genes, 2.6%	42 out of 4071 genes, 1.0%	0.00803689
BiologicalProcess	response to endogenous stimulus	40 out of 350 genes, 11.4%	319 out of 4071 genes, 7.8%	0.00807914
BiologicalProcess	cell part morphogenesis	50 out of 350 genes, 14.3%	419 out of 4071 genes, 10.3%	0.00838906
BiologicalProcess	cell morphogenesis involved in differentiation	49 out of 350 genes, 14.0%	409 out of 4071 genes, 10.0%	0.00840675
BiologicalProcess	negative regulation of cell differentiation	16 out of 350 genes, 4.6%	98 out of 4071 genes, 2.4%	0.00857558
BiologicalProcess	negative regulation of cell development	10 out of 350 genes, 2.9%	50 out of 4071 genes, 1.2%	0.00880907
BiologicalProcess	positive regulation of synaptic transmission	10 out of 350 genes, 2.9%	50 out of 4071 genes, 1.2%	0.00880907
BiologicalProcess	positive regulation of transmission of nerve impulse	10 out of 350 genes, 2.9%	50 out of 4071 genes, 1.2%	0.00880907
BiologicalProcess	cerebral cortex cell migration	6 out of 350 genes, 1.7%	22 out of 4071 genes, 0.5%	0.00880911
BiologicalProcess	cerebral cortex radially oriented cell migration	5 out of 350 genes, 1.4%	16 out of 4071 genes, 0.4%	0.00899831
BiologicalProcess	cortical actin cytoskeleton organization	5 out of 350 genes, 1.4%	16 out of 4071 genes, 0.4%	0.00899831
BiologicalProcess	positive regulation of multicellular organismal process	22 out of 350 genes, 6.3%	151 out of 4071 genes, 3.7%	0.00903436
BiologicalProcess	localization	166 out of 350 genes, 47.4%	1682 out of 4071 genes, 41.3%	0.00909061
BiologicalProcess	regulation of peptide secretion	13 out of 350 genes, 3.7%	74 out of 4071 genes, 1.8%	0.00936558
BiologicalProcess	hexose biosynthetic process	9 out of 350 genes, 2.6%	43 out of 4071 genes, 1.1%	0.00941678
BiologicalProcess	nucleoside diphosphate metabolic process	7 out of 350 genes, 2.0%	29 out of 4071 genes, 0.7%	0.00969107
BiologicalProcess	neuron projection development	50 out of 350 genes, 14.3%	423 out of 4071 genes, 10.4%	0.0100498
BiologicalProcess	positive regulation of receptor recycling	3 out of 350 genes, 0.9%	6 out of 4071 genes, 0.1%	0.0103508
BiologicalProcess	response to tumor necrosis factor	3 out of 350 genes, 0.9%	6 out of 4071 genes, 0.1%	0.0103508
BiologicalProcess	ADP metabolic process	3 out of 350 genes, 0.9%	6 out of 4071 genes, 0.1%	0.0103508
BiologicalProcess	pyrimidine ribonucleoside metabolic process	3 out of 350 genes, 0.9%	6 out of 4071 genes, 0.1%	0.0103508
BiologicalProcess	regulation of mitochondrial translation	3 out of 350 genes, 0.9%	6 out of 4071 genes, 0.1%	0.0103508
BiologicalProcess	regulation of exocytosis	13 out of 350 genes, 3.7%	75 out of 4071 genes, 1.8%	0.010476
BiologicalProcess	regulation of the force of heart contraction	4 out of 350 genes, 1.1%	11 out of 4071 genes, 0.3%	0.0108847
BiologicalProcess	GTP metabolic process	4 out of 350 genes, 1.1%	11 out of 4071 genes, 0.3%	0.0108847
BiologicalProcess	transmission of nerve impulse	39 out of 350 genes, 11.1%	315 out of 4071 genes, 7.7%	0.010912
BiologicalProcess	positive regulation of DNA replication	6 out of 350 genes, 1.7%	23 out of 4071 genes, 0.6%	0.0110761
BiologicalProcess	cell projection morphogenesis	47 out of 350 genes, 13.4%	395 out of 4071 genes, 9.7%	0.0111167
BiologicalProcess	positive regulation of neurological system process	10 out of 350 genes, 2.9%	52 out of 4071 genes, 1.3%	0.0116316
BiologicalProcess	cellular iron ion homeostasis	7 out of 350 genes, 2.0%	30 out of 4071 genes, 0.7%	0.011733
BiologicalProcess	response to stimulus	140 out of 350 genes, 40.0%	1397 out of 4071 genes, 34.3%	0.0117568
BiologicalProcess	learning or memory	17 out of 350 genes, 4.9%	110 out of 4071 genes, 2.7%	0.0117856
BiologicalProcess	cell-cell signaling	38 out of 350 genes, 10.9%	307 out of 4071 genes, 7.5%	0.0119787
BiologicalProcess	purine nucleotide metabolic process	18 out of 350 genes, 5.1%	119 out of 4071 genes, 2.9%	0.0120403
BiologicalProcess	energy reserve metabolic process	14 out of 350 genes, 4.0%	85 out of 4071 genes, 2.1%	0.012548
BiologicalProcess	phosphorus metabolic process	57 out of 350 genes, 16.3%	500 out of 4071 genes, 12.3%	0.0126856
BiologicalProcess	phosphate metabolic process	57 out of 350 genes, 16.3%	500 out of 4071 genes, 12.3%	0.0126856
BiologicalProcess	cell redox homeostasis	9 out of 350 genes, 2.6%	45 out of 4071 genes, 1.1%	0.0127046
BiologicalProcess	membrane invagination	24 out of 350 genes, 6.9%	174 out of 4071 genes, 4.3%	0.01272
BiologicalProcess	membrane fusion	10 out of 350 genes, 2.9%	53 out of 4071 genes, 1.3%	0.0132764
BiologicalProcess	response to bacterium	10 out of 350 genes, 2.9%	53 out of 4071 genes, 1.3%	0.0132764
BiologicalProcess	pallium development	12 out of 350 genes, 3.4%	69 out of 4071 genes, 1.7%	0.0133224
BiologicalProcess	steroid hormone receptor signaling pathway	6 out of 350 genes, 1.7%	24 out of 4071 genes, 0.6%	0.0137266
BiologicalProcess	secretion by cell	27 out of 350 genes, 7.7%	204 out of 4071 genes, 5.0%	0.0143758
BiologicalProcess	transmembrane receptor protein tyrosine kinase signaling pathway	42 out of 350 genes, 12.0%	351 out of 4071 genes, 8.6%	0.0147514
BiologicalProcess	endocytosis	23 out of 350 genes, 6.6%	167 out of 4071 genes, 4.1%	0.0148193
BiologicalProcess	neuron development	53 out of 350 genes, 15.1%	463 out of 4071 genes, 11.4%	0.0149825
BiologicalProcess	regulation of vesicle-mediated transport	22 out of 350 genes, 6.3%	158 out of 4071 genes, 3.9%	0.0150597
BiologicalProcess	cerebral cortex radial glia guided migration	4 out of 350 genes, 1.1%	12 out of 4071 genes, 0.3%	0.0152391
BiologicalProcess	negative regulation of muscle contraction	4 out of 350 genes, 1.1%	12 out of 4071 genes, 0.3%	0.0152391
BiologicalProcess	positive regulation of calcium ion-dependent exocytosis	4 out of 350 genes, 1.1%	12 out of 4071 genes, 0.3%	0.0152391
BiologicalProcess	regulation of cardiac muscle contraction by calcium ion signaling	5 out of 350 genes, 1.4%	18 out of 4071 genes, 0.4%	0.0153003
BiologicalProcess	regulation of protein maturation by peptide bond cleavage	5 out of 350 genes, 1.4%	18 out of 4071 genes, 0.4%	0.0153003
BiologicalProcess	positive regulation of telomere maintenance	5 out of 350 genes, 1.4%	18 out of 4071 genes, 0.4%	0.0153003
BiologicalProcess	neuron differentiation	56 out of 350 genes, 16.0%	495 out of 4071 genes, 12.2%	0.0156363
BiologicalProcess	developmental process	151 out of 350 genes, 43.1%	1534 out of 4071 genes, 37.7%	0.0163604
BiologicalProcess	positive regulation of binding	12 out of 350 genes, 3.4%	71 out of 4071 genes, 1.7%	0.0165636
BiologicalProcess	positive regulation of exocytosis	7 out of 350 genes, 2.0%	32 out of 4071 genes, 0.8%	0.0167191
BiologicalProcess	ATP synthesis coupled electron transport	9 out of 350 genes, 2.6%	47 out of 4071 genes, 1.2%	0.0167783
BiologicalProcess	regulation of neurotransmitter secretion	6 out of 350 genes, 1.7%	25 out of 4071 genes, 0.6%	0.0167901
BiologicalProcess	negative regulation of axonogenesis	6 out of 350 genes, 1.7%	25 out of 4071 genes, 0.6%	0.0167901
BiologicalProcess	purine nucleoside diphosphate biosynthetic process	3 out of 350 genes, 0.9%	7 out of 4071 genes, 0.2%	0.0169704
BiologicalProcess	purine ribonucleoside diphosphate biosynthetic process	3 out of 350 genes, 0.9%	7 out of 4071 genes, 0.2%	0.0169704
BiologicalProcess	ribonucleoside diphosphate biosynthetic process	3 out of 350 genes, 0.9%	7 out of 4071 genes, 0.2%	0.0169704
BiologicalProcess	pyrimidine ribonucleotide metabolic process	3 out of 350 genes, 0.9%	7 out of 4071 genes, 0.2%	0.0169704
BiologicalProcess	establishment or maintenance of transmembrane electrochemical gradient	3 out of 350 genes, 0.9%	7 out of 4071 genes, 0.2%	0.0169704
BiologicalProcess	negative regulation of mitotic cell cycle	3 out of 350 genes, 0.9%	7 out of 4071 genes, 0.2%	0.0169704
BiologicalProcess	interaction with symbiont	3 out of 350 genes, 0.9%	7 out of 4071 genes, 0.2%	0.0169704
BiologicalProcess	regulation of proteolysis	10 out of 350 genes, 2.9%	55 out of 4071 genes, 1.4%	0.0170822
BiologicalProcess	nucleotide biosynthetic process	13 out of 350 genes, 3.7%	80 out of 4071 genes, 2.0%	0.0176425
BiologicalProcess	response to biotic stimulus	20 out of 350 genes, 5.7%	142 out of 4071 genes, 3.5%	0.0177795
BiologicalProcess	antigen processing and presentation of peptide antigen	17 out of 350 genes, 4.9%	115 out of 4071 genes, 2.8%	0.017923
BiologicalProcess	cell morphogenesis	52 out of 350 genes, 14.9%	458 out of 4071 genes, 11.3%	0.0184863
BiologicalProcess	response to insulin stimulus	26 out of 350 genes, 7.4%	199 out of 4071 genes, 4.9%	0.0188432
BiologicalProcess	regulation of lipase activity	11 out of 350 genes, 3.1%	64 out of 4071 genes, 1.6%	0.0189651
BiologicalProcess	regulation of striated muscle tissue development	5 out of 350 genes, 1.4%	19 out of 4071 genes, 0.5%	0.0193381
BiologicalProcess	regulation of telomere maintenance via telomerase	5 out of 350 genes, 1.4%	19 out of 4071 genes, 0.5%	0.0193381
BiologicalProcess	positive regulation of angiogenesis	5 out of 350 genes, 1.4%	19 out of 4071 genes, 0.5%	0.0193381
BiologicalProcess	regulation of muscle development	5 out of 350 genes, 1.4%	19 out of 4071 genes, 0.5%	0.0193381
BiologicalProcess	nerve growth factor receptor signaling pathway	25 out of 350 genes, 7.1%	190 out of 4071 genes, 4.7%	0.0194275
BiologicalProcess	cell-cell junction assembly	7 out of 350 genes, 2.0%	33 out of 4071 genes, 0.8%	0.0197042
BiologicalProcess	nucleoside phosphate metabolic process	23 out of 350 genes, 6.6%	172 out of 4071 genes, 4.2%	0.0205388
BiologicalProcess	nucleotide metabolic process	23 out of 350 genes, 6.6%	172 out of 4071 genes, 4.2%	0.0205388
BiologicalProcess	regulation of humoral immune response	4 out of 350 genes, 1.1%	13 out of 4071 genes, 0.3%	0.02055
BiologicalProcess	regulation of complement activation	4 out of 350 genes, 1.1%	13 out of 4071 genes, 0.3%	0.02055
BiologicalProcess	RNA-dependent DNA replication	2 out of 350 genes, 0.6%	3 out of 4071 genes, 0.1%	0.0208556
BiologicalProcess	aspartate biosynthetic process	2 out of 350 genes, 0.6%	3 out of 4071 genes, 0.1%	0.0208556
BiologicalProcess	aspartate catabolic process	2 out of 350 genes, 0.6%	3 out of 4071 genes, 0.1%	0.0208556
BiologicalProcess	blood coagulation, intrinsic pathway	2 out of 350 genes, 0.6%	3 out of 4071 genes, 0.1%	0.0208556
BiologicalProcess	chemosensory behavior	2 out of 350 genes, 0.6%	3 out of 4071 genes, 0.1%	0.0208556
BiologicalProcess	bis(5'-nucleosidyl) oligophosphate metabolic process	2 out of 350 genes, 0.6%	3 out of 4071 genes, 0.1%	0.0208556
BiologicalProcess	diadenosine polyphosphate metabolic process	2 out of 350 genes, 0.6%	3 out of 4071 genes, 0.1%	0.0208556
BiologicalProcess	virion attachment to host cell surface receptor	2 out of 350 genes, 0.6%	3 out of 4071 genes, 0.1%	0.0208556
BiologicalProcess	glutamate catabolic process to aspartate	2 out of 350 genes, 0.6%	3 out of 4071 genes, 0.1%	0.0208556
BiologicalProcess	glutamate catabolic process to 2-oxoglutarate	2 out of 350 genes, 0.6%	3 out of 4071 genes, 0.1%	0.0208556
BiologicalProcess	catechol catabolic process	2 out of 350 genes, 0.6%	3 out of 4071 genes, 0.1%	0.0208556
BiologicalProcess	cranial nerve development	2 out of 350 genes, 0.6%	3 out of 4071 genes, 0.1%	0.0208556
BiologicalProcess	positive regulation of phosphoprotein phosphatase activity	2 out of 350 genes, 0.6%	3 out of 4071 genes, 0.1%	0.0208556
BiologicalProcess	positive regulation of toll-like receptor 3 signaling pathway	2 out of 350 genes, 0.6%	3 out of 4071 genes, 0.1%	0.0208556
BiologicalProcess	diol catabolic process	2 out of 350 genes, 0.6%	3 out of 4071 genes, 0.1%	0.0208556
BiologicalProcess	regulation of fibroblast growth factor receptor signaling pathway	2 out of 350 genes, 0.6%	3 out of 4071 genes, 0.1%	0.0208556
BiologicalProcess	dopamine catabolic process	2 out of 350 genes, 0.6%	3 out of 4071 genes, 0.1%	0.0208556
BiologicalProcess	catecholamine catabolic process	2 out of 350 genes, 0.6%	3 out of 4071 genes, 0.1%	0.0208556
BiologicalProcess	hormone catabolic process	2 out of 350 genes, 0.6%	3 out of 4071 genes, 0.1%	0.0208556
BiologicalProcess	hydrogen peroxide biosynthetic process	2 out of 350 genes, 0.6%	3 out of 4071 genes, 0.1%	0.0208556
BiologicalProcess	synaptic transmission	33 out of 350 genes, 9.4%	269 out of 4071 genes, 6.6%	0.0210801
BiologicalProcess	enzyme linked receptor protein signaling pathway	45 out of 350 genes, 12.9%	390 out of 4071 genes, 9.6%	0.0215355
BiologicalProcess	negative regulation of cell projection organization	10 out of 350 genes, 2.9%	57 out of 4071 genes, 1.4%	0.0216402
BiologicalProcess	cellular response to insulin stimulus	24 out of 350 genes, 6.9%	183 out of 4071 genes, 4.5%	0.0225829
BiologicalProcess	positive regulation of secretion	13 out of 350 genes, 3.7%	83 out of 4071 genes, 2.0%	0.0234399
BiologicalProcess	neurological system process	53 out of 350 genes, 15.1%	475 out of 4071 genes, 11.7%	0.0238096
BiologicalProcess	glutamate metabolic process	5 out of 350 genes, 1.4%	20 out of 4071 genes, 0.5%	0.0240173
BiologicalProcess	cellular metal ion homeostasis	15 out of 350 genes, 4.3%	101 out of 4071 genes, 2.5%	0.0243722
BiologicalProcess	positive regulation of DNA binding	9 out of 350 genes, 2.6%	50 out of 4071 genes, 1.2%	0.0245711
BiologicalProcess	positive regulation of lipase activity	9 out of 350 genes, 2.6%	50 out of 4071 genes, 1.2%	0.0245711
BiologicalProcess	positive regulation of transport	26 out of 350 genes, 7.4%	204 out of 4071 genes, 5.0%	0.0251142
BiologicalProcess	cellular sodium ion homeostasis	3 out of 350 genes, 0.9%	8 out of 4071 genes, 0.2%	0.0254467
BiologicalProcess	cytoskeletal anchoring at plasma membrane	3 out of 350 genes, 0.9%	8 out of 4071 genes, 0.2%	0.0254467
BiologicalProcess	nucleoside diphosphate biosynthetic process	3 out of 350 genes, 0.9%	8 out of 4071 genes, 0.2%	0.0254467
BiologicalProcess	regulation of necrotic cell death	3 out of 350 genes, 0.9%	8 out of 4071 genes, 0.2%	0.0254467
BiologicalProcess	4-hydroxyproline metabolic process	3 out of 350 genes, 0.9%	8 out of 4071 genes, 0.2%	0.0254467
BiologicalProcess	paranodal junction assembly	3 out of 350 genes, 0.9%	8 out of 4071 genes, 0.2%	0.0254467
BiologicalProcess	inositol phosphate-mediated signaling	3 out of 350 genes, 0.9%	8 out of 4071 genes, 0.2%	0.0254467
BiologicalProcess	regulation of neurotransmitter uptake	3 out of 350 genes, 0.9%	8 out of 4071 genes, 0.2%	0.0254467
BiologicalProcess	sodium ion homeostasis	3 out of 350 genes, 0.9%	8 out of 4071 genes, 0.2%	0.0254467
BiologicalProcess	negative regulation of developmental process	39 out of 350 genes, 11.1%	333 out of 4071 genes, 8.2%	0.025447
BiologicalProcess	regulation of cellular component organization	65 out of 350 genes, 18.6%	603 out of 4071 genes, 14.8%	0.0254695
BiologicalProcess	protein stabilization	11 out of 350 genes, 3.1%	67 out of 4071 genes, 1.6%	0.026015
BiologicalProcess	telencephalon development	14 out of 350 genes, 4.0%	93 out of 4071 genes, 2.3%	0.0261764
BiologicalProcess	transition metal ion transport	7 out of 350 genes, 2.0%	35 out of 4071 genes, 0.9%	0.0267521
BiologicalProcess	generation of neurons	70 out of 350 genes, 20.0%	658 out of 4071 genes, 16.2%	0.0269544
BiologicalProcess	alcohol biosynthetic process	10 out of 350 genes, 2.9%	59 out of 4071 genes, 1.4%	0.0270246
BiologicalProcess	organelle fusion	8 out of 350 genes, 2.3%	43 out of 4071 genes, 1.1%	0.0276933
BiologicalProcess	neurotransmitter transport	13 out of 350 genes, 3.7%	85 out of 4071 genes, 2.1%	0.0280224
BiologicalProcess	cellular calcium ion homeostasis	14 out of 350 genes, 4.0%	94 out of 4071 genes, 2.3%	0.0284468
BiologicalProcess	di-, tri-valent inorganic cation transport	14 out of 350 genes, 4.0%	94 out of 4071 genes, 2.3%	0.0284468
BiologicalProcess	calcium ion homeostasis	14 out of 350 genes, 4.0%	94 out of 4071 genes, 2.3%	0.0284468
BiologicalProcess	regulation of multicellular organismal process	67 out of 350 genes, 19.1%	628 out of 4071 genes, 15.4%	0.0287172
BiologicalProcess	intracellular receptor-mediated signaling pathway	6 out of 350 genes, 1.7%	28 out of 4071 genes, 0.7%	0.0287196
BiologicalProcess	regulation of cardiac muscle contraction	6 out of 350 genes, 1.7%	28 out of 4071 genes, 0.7%	0.0287196
BiologicalProcess	regulation of DNA metabolic process	11 out of 350 genes, 3.1%	68 out of 4071 genes, 1.7%	0.0287397
BiologicalProcess	purine nucleoside diphosphate metabolic process	5 out of 350 genes, 1.4%	21 out of 4071 genes, 0.5%	0.0293681
BiologicalProcess	purine ribonucleoside diphosphate metabolic process	5 out of 350 genes, 1.4%	21 out of 4071 genes, 0.5%	0.0293681
BiologicalProcess	regulation of telomere maintenance	5 out of 350 genes, 1.4%	21 out of 4071 genes, 0.5%	0.0293681
BiologicalProcess	regulation of long-term neuronal synaptic plasticity	5 out of 350 genes, 1.4%	21 out of 4071 genes, 0.5%	0.0293681
BiologicalProcess	intracellular signaling cascade	60 out of 350 genes, 17.1%	555 out of 4071 genes, 13.6%	0.0299713
BiologicalProcess	response to alkaloid	7 out of 350 genes, 2.0%	36 out of 4071 genes, 0.9%	0.0308485
BiologicalProcess	axon guidance	34 out of 350 genes, 9.7%	287 out of 4071 genes, 7.0%	0.0308723
BiologicalProcess	regulation of protein stability	15 out of 350 genes, 4.3%	104 out of 4071 genes, 2.6%	0.030891
BiologicalProcess	metal ion homeostasis	15 out of 350 genes, 4.3%	104 out of 4071 genes, 2.6%	0.030891
BiologicalProcess	negative regulation of biological process	100 out of 350 genes, 28.6%	989 out of 4071 genes, 24.3%	0.0310786
BiologicalProcess	regulation of angiogenesis	8 out of 350 genes, 2.3%	44 out of 4071 genes, 1.1%	0.0314099
BiologicalProcess	maintenance of location	8 out of 350 genes, 2.3%	44 out of 4071 genes, 1.1%	0.0314099
BiologicalProcess	behavior	32 out of 350 genes, 9.1%	268 out of 4071 genes, 6.6%	0.0323618
BiologicalProcess	cellular nitrogen compound metabolic process	27 out of 350 genes, 7.7%	219 out of 4071 genes, 5.4%	0.0332415
BiologicalProcess	regulation of acute inflammatory response	4 out of 350 genes, 1.1%	15 out of 4071 genes, 0.4%	0.034218
BiologicalProcess	meiosis	4 out of 350 genes, 1.1%	15 out of 4071 genes, 0.4%	0.034218
BiologicalProcess	central nervous system neuron axonogenesis	4 out of 350 genes, 1.1%	15 out of 4071 genes, 0.4%	0.034218
BiologicalProcess	hydrogen peroxide metabolic process	4 out of 350 genes, 1.1%	15 out of 4071 genes, 0.4%	0.034218
BiologicalProcess	regulation of glucose import	4 out of 350 genes, 1.1%	15 out of 4071 genes, 0.4%	0.034218
BiologicalProcess	regulation of skeletal muscle tissue development	4 out of 350 genes, 1.1%	15 out of 4071 genes, 0.4%	0.034218
BiologicalProcess	M phase of meiotic cell cycle	4 out of 350 genes, 1.1%	15 out of 4071 genes, 0.4%	0.034218
BiologicalProcess	secretion	27 out of 350 genes, 7.7%	220 out of 4071 genes, 5.4%	0.034969
BiologicalProcess	oxidation reduction	35 out of 350 genes, 10.0%	300 out of 4071 genes, 7.4%	0.0351116
BiologicalProcess	positive regulation of homeostatic process	7 out of 350 genes, 2.0%	37 out of 4071 genes, 0.9%	0.0353463
BiologicalProcess	regulation of chromosome organization	7 out of 350 genes, 2.0%	37 out of 4071 genes, 0.9%	0.0353463
BiologicalProcess	positive regulation of cell communication	33 out of 350 genes, 9.4%	280 out of 4071 genes, 6.9%	0.0353891
BiologicalProcess	ribonucleoside diphosphate metabolic process	5 out of 350 genes, 1.4%	22 out of 4071 genes, 0.5%	0.0354148
BiologicalProcess	post-embryonic development	5 out of 350 genes, 1.4%	22 out of 4071 genes, 0.5%	0.0354148
BiologicalProcess	ferric iron transport	5 out of 350 genes, 1.4%	22 out of 4071 genes, 0.5%	0.0354148
BiologicalProcess	transferrin transport	5 out of 350 genes, 1.4%	22 out of 4071 genes, 0.5%	0.0354148
BiologicalProcess	mitochondrial ATP synthesis coupled electron transport	8 out of 350 genes, 2.3%	45 out of 4071 genes, 1.1%	0.0354543
BiologicalProcess	positive regulation of transcription factor activity	8 out of 350 genes, 2.3%	45 out of 4071 genes, 1.1%	0.0354543
BiologicalProcess	Ras protein signal transduction	19 out of 350 genes, 5.4%	143 out of 4071 genes, 3.5%	0.0354823
BiologicalProcess	cellular response to hormone stimulus	24 out of 350 genes, 6.9%	191 out of 4071 genes, 4.7%	0.0356167
BiologicalProcess	oxaloacetate metabolic process	3 out of 350 genes, 0.9%	9 out of 4071 genes, 0.2%	0.0357831
BiologicalProcess	glutamate catabolic process	3 out of 350 genes, 0.9%	9 out of 4071 genes, 0.2%	0.0357831
BiologicalProcess	detection of chemical stimulus	3 out of 350 genes, 0.9%	9 out of 4071 genes, 0.2%	0.0357831
BiologicalProcess	cellular potassium ion homeostasis	3 out of 350 genes, 0.9%	9 out of 4071 genes, 0.2%	0.0357831
BiologicalProcess	establishment of spindle orientation	3 out of 350 genes, 0.9%	9 out of 4071 genes, 0.2%	0.0357831
BiologicalProcess	neurogenesis	72 out of 350 genes, 20.6%	689 out of 4071 genes, 16.9%	0.035933
BiologicalProcess	antigen processing and presentation of peptide antigen via MHC class I	10 out of 350 genes, 2.9%	62 out of 4071 genes, 1.5%	0.0368001
BiologicalProcess	positive regulation of MAPKKK cascade	10 out of 350 genes, 2.9%	62 out of 4071 genes, 1.5%	0.0368001
BiologicalProcess	cell communication	121 out of 350 genes, 34.6%	1230 out of 4071 genes, 30.2%	0.0373167
BiologicalProcess	protein folding	15 out of 350 genes, 4.3%	107 out of 4071 genes, 2.6%	0.0386096
BiologicalProcess	positive regulation of organelle organization	15 out of 350 genes, 4.3%	107 out of 4071 genes, 2.6%	0.0386096
BiologicalProcess	negative regulation of cyclase activity	6 out of 350 genes, 1.7%	30 out of 4071 genes, 0.7%	0.0391712
BiologicalProcess	negative regulation of epidermal growth factor receptor signaling pathway	6 out of 350 genes, 1.7%	30 out of 4071 genes, 0.7%	0.0391712
BiologicalProcess	neural plate development	2 out of 350 genes, 0.6%	4 out of 4071 genes, 0.1%	0.0393506
BiologicalProcess	fumarate metabolic process	2 out of 350 genes, 0.6%	4 out of 4071 genes, 0.1%	0.0393506
BiologicalProcess	mitochondrial electron transport, cytochrome c to oxygen	2 out of 350 genes, 0.6%	4 out of 4071 genes, 0.1%	0.0393506
BiologicalProcess	female meiosis	2 out of 350 genes, 0.6%	4 out of 4071 genes, 0.1%	0.0393506
BiologicalProcess	response to selenium ion	2 out of 350 genes, 0.6%	4 out of 4071 genes, 0.1%	0.0393506
BiologicalProcess	synaptic vesicle targeting	2 out of 350 genes, 0.6%	4 out of 4071 genes, 0.1%	0.0393506
BiologicalProcess	4-hydroxyproline catabolic process	2 out of 350 genes, 0.6%	4 out of 4071 genes, 0.1%	0.0393506
BiologicalProcess	regulation of guanylate cyclase activity	2 out of 350 genes, 0.6%	4 out of 4071 genes, 0.1%	0.0393506
BiologicalProcess	regulation of synaptic transmission, dopaminergic	2 out of 350 genes, 0.6%	4 out of 4071 genes, 0.1%	0.0393506
BiologicalProcess	T-tubule organization	2 out of 350 genes, 0.6%	4 out of 4071 genes, 0.1%	0.0393506
BiologicalProcess	protein hexamerization	2 out of 350 genes, 0.6%	4 out of 4071 genes, 0.1%	0.0393506
BiologicalProcess	meiotic chromosome segregation	2 out of 350 genes, 0.6%	4 out of 4071 genes, 0.1%	0.0393506
BiologicalProcess	regulation of keratinocyte differentiation	2 out of 350 genes, 0.6%	4 out of 4071 genes, 0.1%	0.0393506
BiologicalProcess	negative regulation of glucose import	2 out of 350 genes, 0.6%	4 out of 4071 genes, 0.1%	0.0393506
BiologicalProcess	negative regulation of JNK cascade	2 out of 350 genes, 0.6%	4 out of 4071 genes, 0.1%	0.0393506
BiologicalProcess	negative regulation of protein export from nucleus	2 out of 350 genes, 0.6%	4 out of 4071 genes, 0.1%	0.0393506
BiologicalProcess	sequestering of metal ion	2 out of 350 genes, 0.6%	4 out of 4071 genes, 0.1%	0.0393506
BiologicalProcess	radial glial cell differentiation	2 out of 350 genes, 0.6%	4 out of 4071 genes, 0.1%	0.0393506
BiologicalProcess	regulation of necroptosis	2 out of 350 genes, 0.6%	4 out of 4071 genes, 0.1%	0.0393506
BiologicalProcess	negative regulation of necroptosis	2 out of 350 genes, 0.6%	4 out of 4071 genes, 0.1%	0.0393506
BiologicalProcess	system development	130 out of 350 genes, 37.1%	1334 out of 4071 genes, 32.8%	0.0397719
BiologicalProcess	response to unfolded protein	7 out of 350 genes, 2.0%	38 out of 4071 genes, 0.9%	0.0402583
BiologicalProcess	multicellular organismal development	138 out of 350 genes, 39.4%	1426 out of 4071 genes, 35.0%	0.0411585
BiologicalProcess	second-messenger-mediated signaling	14 out of 350 genes, 4.0%	99 out of 4071 genes, 2.4%	0.0420128
BiologicalProcess	cellular carbohydrate catabolic process	5 out of 350 genes, 1.4%	23 out of 4071 genes, 0.6%	0.0421756
BiologicalProcess	meiotic cell cycle	5 out of 350 genes, 1.4%	23 out of 4071 genes, 0.6%	0.0421756
BiologicalProcess	L-amino acid transport	4 out of 350 genes, 1.1%	16 out of 4071 genes, 0.4%	0.0426246
BiologicalProcess	regulation of phagocytosis	4 out of 350 genes, 1.1%	16 out of 4071 genes, 0.4%	0.0426246
BiologicalProcess	spindle localization	4 out of 350 genes, 1.1%	16 out of 4071 genes, 0.4%	0.0426246
BiologicalProcess	regulation of cAMP biosynthetic process	9 out of 350 genes, 2.6%	55 out of 4071 genes, 1.4%	0.0427592
BiologicalProcess	system process	61 out of 350 genes, 17.4%	577 out of 4071 genes, 14.2%	0.0429707
BiologicalProcess	antigen processing and presentation of exogenous peptide antigen	15 out of 350 genes, 4.3%	109 out of 4071 genes, 2.7%	0.0444721
BiologicalProcess	regulation of anatomical structure morphogenesis	29 out of 350 genes, 8.3%	245 out of 4071 genes, 6.0%	0.0446646
BiologicalProcess	regulation of striated muscle contraction	6 out of 350 genes, 1.7%	31 out of 4071 genes, 0.8%	0.0451957
BiologicalProcess	negative regulation of lyase activity	6 out of 350 genes, 1.7%	31 out of 4071 genes, 0.8%	0.0451957
BiologicalProcess	cell projection organization	52 out of 350 genes, 14.9%	483 out of 4071 genes, 11.9%	0.0452416
BiologicalProcess	response to protein stimulus	7 out of 350 genes, 2.0%	39 out of 4071 genes, 1.0%	0.0455951
BiologicalProcess	antigen processing and presentation of exogenous antigen	15 out of 350 genes, 4.3%	110 out of 4071 genes, 2.7%	0.0476287
BiologicalProcess	extracellular matrix organization	15 out of 350 genes, 4.3%	110 out of 4071 genes, 2.7%	0.0476287
BiologicalProcess	inactivation of MAPK activity	3 out of 350 genes, 0.9%	10 out of 4071 genes, 0.2%	0.0479375
BiologicalProcess	establishment of planar polarity	3 out of 350 genes, 0.9%	10 out of 4071 genes, 0.2%	0.0479375
BiologicalProcess	negative regulation of myeloid leukocyte differentiation	3 out of 350 genes, 0.9%	10 out of 4071 genes, 0.2%	0.0479375
BiologicalProcess	establishment of tissue polarity	3 out of 350 genes, 0.9%	10 out of 4071 genes, 0.2%	0.0479375
BiologicalProcess	myelin assembly	3 out of 350 genes, 0.9%	10 out of 4071 genes, 0.2%	0.0479375
BiologicalProcess	potassium ion homeostasis	3 out of 350 genes, 0.9%	10 out of 4071 genes, 0.2%	0.0479375
BiologicalProcess	anatomical structure development	134 out of 350 genes, 38.3%	1389 out of 4071 genes, 34.1%	0.049228
BiologicalProcess	neurotransmitter secretion	11 out of 350 genes, 3.1%	74 out of 4071 genes, 1.8%	0.0494932
BiologicalProcess	metal ion transport	16 out of 350 genes, 4.6%	120 out of 4071 genes, 2.9%	0.0496504
BiologicalProcess	regulation of phospholipase activity	8 out of 350 genes, 2.3%	48 out of 4071 genes, 1.2%	0.0496521

## Sheet: P_12h-P_6h
GO	Gene Ontology term	Cluster frequency	Protein frequency of use	P-value
CellularComponent	extracellular organelle	86 out of 137 genes, 62.8%	1495 out of 4227 genes, 35.4%	2.99729e-11
CellularComponent	extracellular membrane-bounded organelle	86 out of 137 genes, 62.8%	1495 out of 4227 genes, 35.4%	2.99729e-11
CellularComponent	extracellular vesicular exosome	86 out of 137 genes, 62.8%	1495 out of 4227 genes, 35.4%	2.99729e-11
CellularComponent	extracellular region	90 out of 137 genes, 65.7%	1655 out of 4227 genes, 39.2%	1.59095e-10
CellularComponent	extracellular region part	88 out of 137 genes, 64.2%	1610 out of 4227 genes, 38.1%	2.76754e-10
CellularComponent	membrane-bounded vesicle	93 out of 137 genes, 67.9%	1775 out of 4227 genes, 42.0%	4.59676e-10
CellularComponent	vesicle	94 out of 137 genes, 68.6%	1812 out of 4227 genes, 42.9%	5.69763e-10
CellularComponent	membrane-bounded organelle	128 out of 137 genes, 93.4%	3424 out of 4227 genes, 81.0%	2.48524e-05
CellularComponent	organelle	130 out of 137 genes, 94.9%	3609 out of 4227 genes, 85.4%	0.000313332
CellularComponent	nucleus	73 out of 137 genes, 53.3%	1649 out of 4227 genes, 39.0%	0.000403287
CellularComponent	terminal button	8 out of 137 genes, 5.8%	65 out of 4227 genes, 1.5%	0.00105263
CellularComponent	myelin sheath	14 out of 137 genes, 10.2%	177 out of 4227 genes, 4.2%	0.00157089
CellularComponent	intracellular organelle	121 out of 137 genes, 88.3%	3326 out of 4227 genes, 78.7%	0.00219773
CellularComponent	clathrin coat	5 out of 137 genes, 3.6%	30 out of 4227 genes, 0.7%	0.00246441
CellularComponent	intracellular membrane-bounded organelle	113 out of 137 genes, 82.5%	3043 out of 4227 genes, 72.0%	0.00265223
CellularComponent	cytosol	69 out of 137 genes, 50.4%	1645 out of 4227 genes, 38.9%	0.00371745
CellularComponent	cytoplasm	126 out of 137 genes, 92.0%	3552 out of 4227 genes, 84.0%	0.00428294
CellularComponent	cell projection	38 out of 137 genes, 27.7%	785 out of 4227 genes, 18.6%	0.00490827
CellularComponent	cell projection part	20 out of 137 genes, 14.6%	335 out of 4227 genes, 7.9%	0.00510264
CellularComponent	cullin-RING ubiquitin ligase complex	4 out of 137 genes, 2.9%	23 out of 4227 genes, 0.5%	0.00578863
CellularComponent	myofibril	8 out of 137 genes, 5.8%	85 out of 4227 genes, 2.0%	0.00582882
CellularComponent	axon	16 out of 137 genes, 11.7%	250 out of 4227 genes, 5.9%	0.00636392
CellularComponent	cytoplasmic part	113 out of 137 genes, 82.5%	3095 out of 4227 genes, 73.2%	0.00668645
CellularComponent	contractile fiber	8 out of 137 genes, 5.8%	88 out of 4227 genes, 2.1%	0.00717786
CellularComponent	sarcomere	7 out of 137 genes, 5.1%	74 out of 4227 genes, 1.8%	0.00948647
CellularComponent	intracellular part	131 out of 137 genes, 95.6%	3794 out of 4227 genes, 89.8%	0.00969366
CellularComponent	ubiquitin conjugating enzyme complex	2 out of 137 genes, 1.5%	5 out of 4227 genes, 0.1%	0.00977949
CellularComponent	clathrin coat of coated pit	3 out of 137 genes, 2.2%	15 out of 4227 genes, 0.4%	0.0113854
CellularComponent	nuclear part	46 out of 137 genes, 33.6%	1050 out of 4227 genes, 24.8%	0.0122757
CellularComponent	non-membrane-bounded organelle	49 out of 137 genes, 35.8%	1136 out of 4227 genes, 26.9%	0.0125937
CellularComponent	intracellular non-membrane-bounded organelle	49 out of 137 genes, 35.8%	1136 out of 4227 genes, 26.9%	0.0125937
CellularComponent	nucleosome	3 out of 137 genes, 2.2%	16 out of 4227 genes, 0.4%	0.0136854
CellularComponent	contractile fiber part	7 out of 137 genes, 5.1%	80 out of 4227 genes, 1.9%	0.0142677
CellularComponent	synaptobrevin 2-SNAP-25-syntaxin-1a-complexin I complex	2 out of 137 genes, 1.5%	6 out of 4227 genes, 0.1%	0.0143592
CellularComponent	CUL4 RING ubiquitin ligase complex	2 out of 137 genes, 1.5%	6 out of 4227 genes, 0.1%	0.0143592
CellularComponent	nuclear lumen	41 out of 137 genes, 29.9%	921 out of 4227 genes, 21.8%	0.0146898
CellularComponent	axon part	9 out of 137 genes, 6.6%	122 out of 4227 genes, 2.9%	0.0166242
CellularComponent	membrane coat	6 out of 137 genes, 4.4%	64 out of 4227 genes, 1.5%	0.0166615
CellularComponent	coated membrane	6 out of 137 genes, 4.4%	64 out of 4227 genes, 1.5%	0.0166615
CellularComponent	lysosomal membrane	8 out of 137 genes, 5.8%	107 out of 4227 genes, 2.5%	0.0218046
CellularComponent	organelle part	96 out of 137 genes, 70.1%	2607 out of 4227 genes, 61.7%	0.0233487
CellularComponent	nuclear chromatin	5 out of 137 genes, 3.6%	51 out of 4227 genes, 1.2%	0.0236358
CellularComponent	membrane part	72 out of 137 genes, 52.6%	1858 out of 4227 genes, 44.0%	0.0245421
CellularComponent	plasma membrane part	46 out of 137 genes, 33.6%	1095 out of 4227 genes, 25.9%	0.0257562
CellularComponent	intracellular	131 out of 137 genes, 95.6%	3840 out of 4227 genes, 90.8%	0.0262202
CellularComponent	protein complex	51 out of 137 genes, 37.2%	1243 out of 4227 genes, 29.4%	0.0275634
CellularComponent	clathrin vesicle coat	3 out of 137 genes, 2.2%	21 out of 4227 genes, 0.5%	0.0288954
CellularComponent	Z disc	5 out of 137 genes, 3.6%	54 out of 4227 genes, 1.3%	0.0294733
CellularComponent	growth cone	6 out of 137 genes, 4.4%	73 out of 4227 genes, 1.7%	0.0298973
CellularComponent	ubiquitin ligase complex	5 out of 137 genes, 3.6%	55 out of 4227 genes, 1.3%	0.0316044
CellularComponent	dendrite cytoplasm	2 out of 137 genes, 1.5%	9 out of 4227 genes, 0.2%	0.0323334
CellularComponent	Cdc48p-Npl4p-Ufd1p AAA ATPase complex	2 out of 137 genes, 1.5%	9 out of 4227 genes, 0.2%	0.0323334
CellularComponent	lipid particle	4 out of 137 genes, 2.9%	38 out of 4227 genes, 0.9%	0.0332318
CellularComponent	centrosome	9 out of 137 genes, 6.6%	138 out of 4227 genes, 3.3%	0.0338622
CellularComponent	site of polarized growth	6 out of 137 genes, 4.4%	76 out of 4227 genes, 1.8%	0.0355097
CellularComponent	chromatin	6 out of 137 genes, 4.4%	77 out of 4227 genes, 1.8%	0.0375217
CellularComponent	intracellular organelle lumen	51 out of 137 genes, 37.2%	1265 out of 4227 genes, 29.9%	0.0376202
CellularComponent	nucleolus	13 out of 137 genes, 9.5%	234 out of 4227 genes, 5.5%	0.0384472
CellularComponent	cell projection cytoplasm	2 out of 137 genes, 1.5%	10 out of 4227 genes, 0.2%	0.0395714
CellularComponent	inclusion body	3 out of 137 genes, 2.2%	24 out of 4227 genes, 0.6%	0.0409955
CellularComponent	Golgi apparatus	22 out of 137 genes, 16.1%	467 out of 4227 genes, 11.0%	0.044053
CellularComponent	vacuolar part	10 out of 137 genes, 7.3%	168 out of 4227 genes, 4.0%	0.0445774
CellularComponent	protein-DNA complex	3 out of 137 genes, 2.2%	25 out of 4227 genes, 0.6%	0.0455132
CellularComponent	melanosome	6 out of 137 genes, 4.4%	81 out of 4227 genes, 1.9%	0.0462938
CellularComponent	pigment granule	6 out of 137 genes, 4.4%	81 out of 4227 genes, 1.9%	0.0462938
CellularComponent	I band	5 out of 137 genes, 3.6%	61 out of 4227 genes, 1.4%	0.0464022
CellularComponent	intracellular organelle part	94 out of 137 genes, 68.6%	2597 out of 4227 genes, 61.4%	0.0466469
CellularComponent	membrane-enclosed lumen	52 out of 137 genes, 38.0%	1313 out of 4227 genes, 31.1%	0.0483093
CellularComponent	apical part of cell	7 out of 137 genes, 5.1%	103 out of 4227 genes, 2.4%	0.0483724
CellularComponent	organelle lumen	51 out of 137 genes, 37.2%	1284 out of 4227 genes, 30.4%	0.0484718
CellularComponent	coated pit	4 out of 137 genes, 2.9%	43 out of 4227 genes, 1.0%	0.0491341
MolecularFunction	unfolded protein binding	8 out of 135 genes, 5.9%	64 out of 4059 genes, 1.6%	0.00111829
MolecularFunction	nitric-oxide synthase regulator activity	3 out of 135 genes, 2.2%	7 out of 4059 genes, 0.2%	0.0011418
MolecularFunction	TPR domain binding	3 out of 135 genes, 2.2%	7 out of 4059 genes, 0.2%	0.0011418
MolecularFunction	enzyme binding	37 out of 135 genes, 27.4%	686 out of 4059 genes, 16.9%	0.00125022
MolecularFunction	epidermal growth factor receptor binding	3 out of 135 genes, 2.2%	8 out of 4059 genes, 0.2%	0.00178256
MolecularFunction	ubiquitin protein ligase binding	11 out of 135 genes, 8.1%	121 out of 4059 genes, 3.0%	0.00204991
MolecularFunction	protein binding	119 out of 135 genes, 88.1%	3190 out of 4059 genes, 78.6%	0.00259877
MolecularFunction	purine transmembrane transporter activity	2 out of 135 genes, 1.5%	3 out of 4059 genes, 0.1%	0.00322279
MolecularFunction	nucleobase transmembrane transporter activity	2 out of 135 genes, 1.5%	3 out of 4059 genes, 0.1%	0.00322279
MolecularFunction	adenine transmembrane transporter activity	2 out of 135 genes, 1.5%	3 out of 4059 genes, 0.1%	0.00322279
MolecularFunction	actin monomer binding	3 out of 135 genes, 2.2%	10 out of 4059 genes, 0.2%	0.00363707
MolecularFunction	adenyl-nucleotide exchange factor activity	2 out of 135 genes, 1.5%	4 out of 4059 genes, 0.1%	0.00630508
MolecularFunction	metabotropic glutamate receptor binding	2 out of 135 genes, 1.5%	4 out of 4059 genes, 0.1%	0.00630508
MolecularFunction	phosphatidylinositol-4,5-bisphosphate binding	4 out of 135 genes, 3.0%	24 out of 4059 genes, 0.6%	0.00741029
MolecularFunction	glutamate receptor binding	4 out of 135 genes, 3.0%	28 out of 4059 genes, 0.7%	0.0128876
MolecularFunction	Hsp70 protein binding	3 out of 135 genes, 2.2%	16 out of 4059 genes, 0.4%	0.0146659
MolecularFunction	ATPase regulator activity	3 out of 135 genes, 2.2%	16 out of 4059 genes, 0.4%	0.0146659
MolecularFunction	nucleobase, nucleoside, nucleotide and nucleic acid transmembrane transporter activity	2 out of 135 genes, 1.5%	6 out of 4059 genes, 0.1%	0.0150856
MolecularFunction	ubiquitin-ubiquitin ligase activity	2 out of 135 genes, 1.5%	6 out of 4059 genes, 0.1%	0.0150856
MolecularFunction	peroxiredoxin activity	2 out of 135 genes, 1.5%	7 out of 4059 genes, 0.2%	0.0206632
MolecularFunction	transcription repressor binding	2 out of 135 genes, 1.5%	8 out of 4059 genes, 0.2%	0.0269567
MolecularFunction	peroxidase activity	3 out of 135 genes, 2.2%	20 out of 4059 genes, 0.5%	0.0271064
MolecularFunction	oxidoreductase activity, acting on peroxide as acceptor	3 out of 135 genes, 2.2%	20 out of 4059 genes, 0.5%	0.0271064
MolecularFunction	ATPase binding	4 out of 135 genes, 3.0%	36 out of 4059 genes, 0.9%	0.0302458
MolecularFunction	glycoprotein binding	4 out of 135 genes, 3.0%	38 out of 4059 genes, 0.9%	0.0360312
MolecularFunction	kinase binding	14 out of 135 genes, 10.4%	254 out of 4059 genes, 6.3%	0.0410642
MolecularFunction	phospholipase binding	2 out of 135 genes, 1.5%	11 out of 4059 genes, 0.3%	0.049616
MolecularFunction	protein serine/threonine kinase activator activity	2 out of 135 genes, 1.5%	11 out of 4059 genes, 0.3%	0.049616
BiologicalProcess	positive regulation of toll-like receptor 3 signaling pathway	3 out of 135 genes, 2.2%	3 out of 4071 genes, 0.1%	3.56868e-05
BiologicalProcess	purine transport	3 out of 135 genes, 2.2%	4 out of 4071 genes, 0.1%	0.000139273
BiologicalProcess	nucleobase transport	3 out of 135 genes, 2.2%	4 out of 4071 genes, 0.1%	0.000139273
BiologicalProcess	adenine transport	3 out of 135 genes, 2.2%	4 out of 4071 genes, 0.1%	0.000139273
BiologicalProcess	regulation of toll-like receptor 3 signaling pathway	3 out of 135 genes, 2.2%	4 out of 4071 genes, 0.1%	0.000139273
BiologicalProcess	positive regulation of organelle organization	12 out of 135 genes, 8.9%	107 out of 4071 genes, 2.6%	0.000181132
BiologicalProcess	tubulin complex assembly	3 out of 135 genes, 2.2%	5 out of 4071 genes, 0.1%	0.000339722
BiologicalProcess	activation of phospholipase D activity	3 out of 135 genes, 2.2%	5 out of 4071 genes, 0.1%	0.000339722
BiologicalProcess	positive regulation of toll-like receptor signaling pathway	3 out of 135 genes, 2.2%	5 out of 4071 genes, 0.1%	0.000339722
BiologicalProcess	positive regulation of actin filament bundle formation	5 out of 135 genes, 3.7%	22 out of 4071 genes, 0.5%	0.000622017
BiologicalProcess	positive regulation of cytoskeleton organization	8 out of 135 genes, 5.9%	59 out of 4071 genes, 1.4%	0.000631988
BiologicalProcess	positive regulation of peptidyl-threonine phosphorylation	3 out of 135 genes, 2.2%	6 out of 4071 genes, 0.1%	0.000662957
BiologicalProcess	positive regulation of protein metabolic process	17 out of 135 genes, 12.6%	225 out of 4071 genes, 5.5%	0.00105979
BiologicalProcess	positive regulation of embryonic development	2 out of 135 genes, 1.5%	2 out of 4071 genes, 0.0%	0.0010918
BiologicalProcess	positive regulation of cell adhesion molecule production	2 out of 135 genes, 1.5%	2 out of 4071 genes, 0.0%	0.0010918
BiologicalProcess	positive regulation of cellular protein metabolic process	16 out of 135 genes, 11.9%	208 out of 4071 genes, 5.1%	0.00123775
BiologicalProcess	regulation of cytoskeleton organization	14 out of 135 genes, 10.4%	169 out of 4071 genes, 4.2%	0.00124161
BiologicalProcess	response to unfolded protein	6 out of 135 genes, 4.4%	38 out of 4071 genes, 0.9%	0.00136985
BiologicalProcess	response to protein stimulus	6 out of 135 genes, 4.4%	39 out of 4071 genes, 1.0%	0.00157548
BiologicalProcess	asymmetric protein localization	3 out of 135 genes, 2.2%	8 out of 4071 genes, 0.2%	0.00176749
BiologicalProcess	apical protein localization	3 out of 135 genes, 2.2%	8 out of 4071 genes, 0.2%	0.00176749
BiologicalProcess	positive regulation of protein amino acid phosphorylation	9 out of 135 genes, 6.7%	85 out of 4071 genes, 2.1%	0.00179938
BiologicalProcess	positive regulation of protein modification process	11 out of 135 genes, 8.1%	123 out of 4071 genes, 3.0%	0.00228474
BiologicalProcess	positive regulation of phosphorylation	9 out of 135 genes, 6.7%	88 out of 4071 genes, 2.2%	0.00229565
BiologicalProcess	positive regulation of protein polymerization	5 out of 135 genes, 3.7%	29 out of 4071 genes, 0.7%	0.00232743
BiologicalProcess	regulation of stress fiber formation	5 out of 135 genes, 3.7%	29 out of 4071 genes, 0.7%	0.00232743
BiologicalProcess	macromolecule localization	37 out of 135 genes, 27.4%	714 out of 4071 genes, 17.5%	0.00248482
BiologicalProcess	regulation of organelle organization	17 out of 135 genes, 12.6%	244 out of 4071 genes, 6.0%	0.00257001
BiologicalProcess	protein localization	35 out of 135 genes, 25.9%	669 out of 4071 genes, 16.4%	0.00286367
BiologicalProcess	positive regulation of protein complex assembly	6 out of 135 genes, 4.4%	44 out of 4071 genes, 1.1%	0.00297598
BiologicalProcess	positive regulation of ATPase activity	4 out of 135 genes, 3.0%	19 out of 4071 genes, 0.5%	0.00304186
BiologicalProcess	regulation of cell adhesion molecule production	2 out of 135 genes, 1.5%	3 out of 4071 genes, 0.1%	0.00320403
BiologicalProcess	regulation of actin filament bundle formation	5 out of 135 genes, 3.7%	32 out of 4071 genes, 0.8%	0.0036443
BiologicalProcess	positive regulation of protein binding	4 out of 135 genes, 3.0%	20 out of 4071 genes, 0.5%	0.00370574
BiologicalProcess	regulation of protein binding	6 out of 135 genes, 4.4%	46 out of 4071 genes, 1.1%	0.00374054
BiologicalProcess	positive regulation of phosphorus metabolic process	9 out of 135 genes, 6.7%	96 out of 4071 genes, 2.4%	0.00416448
BiologicalProcess	positive regulation of phosphate metabolic process	9 out of 135 genes, 6.7%	96 out of 4071 genes, 2.4%	0.00416448
BiologicalProcess	regulation of phospholipase activity	6 out of 135 genes, 4.4%	48 out of 4071 genes, 1.2%	0.0046422
BiologicalProcess	regulation of peptidyl-threonine phosphorylation	3 out of 135 genes, 2.2%	11 out of 4071 genes, 0.3%	0.00483998
BiologicalProcess	positive regulation of cellular component organization	19 out of 135 genes, 14.1%	307 out of 4071 genes, 7.5%	0.00546618
BiologicalProcess	cellular protein complex assembly	12 out of 135 genes, 8.9%	160 out of 4071 genes, 3.9%	0.00625497
BiologicalProcess	positive regulation of cytokine-mediated signaling pathway	2 out of 135 genes, 1.5%	4 out of 4071 genes, 0.1%	0.00626878
BiologicalProcess	retina development in camera-type eye	4 out of 135 genes, 3.0%	23 out of 4071 genes, 0.6%	0.00627073
BiologicalProcess	positive regulation of cellular metabolic process	25 out of 135 genes, 18.5%	453 out of 4071 genes, 11.1%	0.00652734
BiologicalProcess	negative regulation of cellular process	42 out of 135 genes, 31.1%	887 out of 4071 genes, 21.8%	0.00661608
BiologicalProcess	regulation of actin cytoskeleton organization	9 out of 135 genes, 6.7%	105 out of 4071 genes, 2.6%	0.00750702
BiologicalProcess	regulation of actin filament-based process	9 out of 135 genes, 6.7%	105 out of 4071 genes, 2.6%	0.00750702
BiologicalProcess	fertilization	5 out of 135 genes, 3.7%	38 out of 4071 genes, 0.9%	0.00774915
BiologicalProcess	regulation of toll-like receptor signaling pathway	3 out of 135 genes, 2.2%	13 out of 4071 genes, 0.3%	0.00799105
BiologicalProcess	viral reproduction	20 out of 135 genes, 14.8%	342 out of 4071 genes, 8.4%	0.00818048
BiologicalProcess	protein folding	9 out of 135 genes, 6.7%	107 out of 4071 genes, 2.6%	0.00847104
BiologicalProcess	regulation of ATPase activity	4 out of 135 genes, 3.0%	25 out of 4071 genes, 0.6%	0.00851094
BiologicalProcess	positive regulation of binding	7 out of 135 genes, 5.2%	71 out of 4071 genes, 1.7%	0.00855651
BiologicalProcess	negative regulation of protein binding	3 out of 135 genes, 2.2%	14 out of 4071 genes, 0.3%	0.00992667
BiologicalProcess	adherens junction assembly	2 out of 135 genes, 1.5%	5 out of 4071 genes, 0.1%	0.0102215
BiologicalProcess	regulation of pinocytosis	2 out of 135 genes, 1.5%	5 out of 4071 genes, 0.1%	0.0102215
BiologicalProcess	negative regulation of necrotic cell death	2 out of 135 genes, 1.5%	5 out of 4071 genes, 0.1%	0.0102215
BiologicalProcess	regulation of cytokine-mediated signaling pathway	4 out of 135 genes, 3.0%	27 out of 4071 genes, 0.7%	0.0112194
BiologicalProcess	positive regulation of metabolic process	27 out of 135 genes, 20.0%	524 out of 4071 genes, 12.9%	0.0115617
BiologicalProcess	DNA catabolic process	3 out of 135 genes, 2.2%	15 out of 4071 genes, 0.4%	0.0121114
BiologicalProcess	hydrogen peroxide metabolic process	3 out of 135 genes, 2.2%	15 out of 4071 genes, 0.4%	0.0121114
BiologicalProcess	regulation of cellular component organization	30 out of 135 genes, 22.2%	603 out of 4071 genes, 14.8%	0.0124306
BiologicalProcess	cellular macromolecular complex assembly	19 out of 135 genes, 14.1%	333 out of 4071 genes, 8.2%	0.012754
BiologicalProcess	regulation of proteasomal ubiquitin-dependent protein catabolic process	4 out of 135 genes, 3.0%	28 out of 4071 genes, 0.7%	0.0127596
BiologicalProcess	regulation of oxidoreductase activity	4 out of 135 genes, 3.0%	28 out of 4071 genes, 0.7%	0.0127596
BiologicalProcess	regulation of protein ubiquitination	5 out of 135 genes, 3.7%	43 out of 4071 genes, 1.1%	0.0130252
BiologicalProcess	positive regulation of macromolecule metabolic process	25 out of 135 genes, 18.5%	481 out of 4071 genes, 11.8%	0.0136915
BiologicalProcess	establishment of protein localization	29 out of 135 genes, 21.5%	582 out of 4071 genes, 14.3%	0.0137697
BiologicalProcess	regulation of protein complex assembly	9 out of 135 genes, 6.7%	116 out of 4071 genes, 2.8%	0.014019
BiologicalProcess	protein targeting to mitochondrion	5 out of 135 genes, 3.7%	44 out of 4071 genes, 1.1%	0.0143136
BiologicalProcess	positive regulation of actin filament polymerization	3 out of 135 genes, 2.2%	16 out of 4071 genes, 0.4%	0.0145502
BiologicalProcess	actin-mediated cell contraction	3 out of 135 genes, 2.2%	16 out of 4071 genes, 0.4%	0.0145502
BiologicalProcess	neurotransmitter uptake	2 out of 135 genes, 1.5%	6 out of 4071 genes, 0.1%	0.0150008
BiologicalProcess	protein amino acid ADP-ribosylation	2 out of 135 genes, 1.5%	6 out of 4071 genes, 0.1%	0.0150008
BiologicalProcess	protein import into mitochondrial outer membrane	2 out of 135 genes, 1.5%	6 out of 4071 genes, 0.1%	0.0150008
BiologicalProcess	positive regulation of phospholipase activity	5 out of 135 genes, 3.7%	45 out of 4071 genes, 1.1%	0.015685
BiologicalProcess	post-Golgi vesicle-mediated transport	6 out of 135 genes, 4.4%	62 out of 4071 genes, 1.5%	0.0159462
BiologicalProcess	positive regulation of peptidyl-serine phosphorylation	4 out of 135 genes, 3.0%	30 out of 4071 genes, 0.7%	0.0162302
BiologicalProcess	negative regulation of epidermal growth factor receptor signaling pathway	4 out of 135 genes, 3.0%	30 out of 4071 genes, 0.7%	0.0162302
BiologicalProcess	regulation of biological process	91 out of 135 genes, 67.4%	2370 out of 4071 genes, 58.2%	0.0164202
BiologicalProcess	nervous system development	42 out of 135 genes, 31.1%	936 out of 4071 genes, 23.0%	0.0169571
BiologicalProcess	regulation of nitric-oxide synthase activity	3 out of 135 genes, 2.2%	17 out of 4071 genes, 0.4%	0.0172467
BiologicalProcess	single fertilization	4 out of 135 genes, 3.0%	31 out of 4071 genes, 0.8%	0.0181669
BiologicalProcess	regulation of protein modification process	14 out of 135 genes, 10.4%	229 out of 4071 genes, 5.6%	0.0183863
BiologicalProcess	nucleobase, nucleoside, nucleotide and nucleic acid transport	6 out of 135 genes, 4.4%	64 out of 4071 genes, 1.6%	0.0184323
BiologicalProcess	regulation of lipase activity	6 out of 135 genes, 4.4%	64 out of 4071 genes, 1.6%	0.0184323
BiologicalProcess	response to biotic stimulus	10 out of 135 genes, 7.4%	142 out of 4071 genes, 3.5%	0.0184673
BiologicalProcess	camera-type eye development	5 out of 135 genes, 3.7%	47 out of 4071 genes, 1.2%	0.0186855
BiologicalProcess	regulation of binding	9 out of 135 genes, 6.7%	122 out of 4071 genes, 3.0%	0.0189844
BiologicalProcess	anatomical structure formation involved in morphogenesis	12 out of 135 genes, 8.9%	186 out of 4071 genes, 4.6%	0.0194109
BiologicalProcess	angiogenesis	6 out of 135 genes, 4.4%	65 out of 4071 genes, 1.6%	0.0197698
BiologicalProcess	protein localization in mitochondrion	5 out of 135 genes, 3.7%	48 out of 4071 genes, 1.2%	0.0203184
BiologicalProcess	regulation of toll-like receptor 4 signaling pathway	2 out of 135 genes, 1.5%	7 out of 4071 genes, 0.2%	0.0205482
BiologicalProcess	retina morphogenesis in camera-type eye	2 out of 135 genes, 1.5%	7 out of 4071 genes, 0.2%	0.0205482
BiologicalProcess	anatomical structure formation	37 out of 135 genes, 27.4%	813 out of 4071 genes, 20.0%	0.0211348
BiologicalProcess	energy reserve metabolic process	7 out of 135 genes, 5.2%	85 out of 4071 genes, 2.1%	0.0216782
BiologicalProcess	neurotransmitter transport	7 out of 135 genes, 5.2%	85 out of 4071 genes, 2.1%	0.0216782
BiologicalProcess	regulation of monooxygenase activity	3 out of 135 genes, 2.2%	19 out of 4071 genes, 0.5%	0.023421
BiologicalProcess	regulation of embryonic development	3 out of 135 genes, 2.2%	19 out of 4071 genes, 0.5%	0.023421
BiologicalProcess	positive regulation of stress fiber formation	3 out of 135 genes, 2.2%	19 out of 4071 genes, 0.5%	0.023421
BiologicalProcess	positive regulation of lipase activity	5 out of 135 genes, 3.7%	50 out of 4071 genes, 1.2%	0.0238586
BiologicalProcess	regulation of cellular component biogenesis	13 out of 135 genes, 9.6%	215 out of 4071 genes, 5.3%	0.0247097
BiologicalProcess	protein transport	27 out of 135 genes, 20.0%	559 out of 4071 genes, 13.7%	0.0254691
BiologicalProcess	negative regulation of biological process	43 out of 135 genes, 31.9%	989 out of 4071 genes, 24.3%	0.0262012
BiologicalProcess	glycoprotein catabolic process	2 out of 135 genes, 1.5%	8 out of 4071 genes, 0.2%	0.0268085
BiologicalProcess	outer mitochondrial membrane organization	2 out of 135 genes, 1.5%	8 out of 4071 genes, 0.2%	0.0268085
BiologicalProcess	regulation of necrotic cell death	2 out of 135 genes, 1.5%	8 out of 4071 genes, 0.2%	0.0268085
BiologicalProcess	negative regulation of proteasomal ubiquitin-dependent protein catabolic process	2 out of 135 genes, 1.5%	8 out of 4071 genes, 0.2%	0.0268085
BiologicalProcess	chaperone-mediated protein complex assembly	2 out of 135 genes, 1.5%	8 out of 4071 genes, 0.2%	0.0268085
BiologicalProcess	regulation of nitric oxide biosynthetic process	3 out of 135 genes, 2.2%	20 out of 4071 genes, 0.5%	0.0269002
BiologicalProcess	regulation of protein polymerization	6 out of 135 genes, 4.4%	70 out of 4071 genes, 1.7%	0.0274543
BiologicalProcess	regulation of cell communication	33 out of 135 genes, 24.4%	721 out of 4071 genes, 17.7%	0.0278121
BiologicalProcess	antigen processing and presentation of exogenous antigen	8 out of 135 genes, 5.9%	110 out of 4071 genes, 2.7%	0.0284518
BiologicalProcess	protein localization in organelle	8 out of 135 genes, 5.9%	110 out of 4071 genes, 2.7%	0.0284518
BiologicalProcess	localization	67 out of 135 genes, 49.6%	1682 out of 4071 genes, 41.3%	0.0289474
BiologicalProcess	regulation of molecular function	37 out of 135 genes, 27.4%	831 out of 4071 genes, 20.4%	0.0290418
BiologicalProcess	transport	53 out of 135 genes, 39.3%	1277 out of 4071 genes, 31.4%	0.0293448
BiologicalProcess	positive regulation of molecular function	28 out of 135 genes, 20.7%	592 out of 4071 genes, 14.5%	0.0293911
BiologicalProcess	establishment of localization	54 out of 135 genes, 40.0%	1307 out of 4071 genes, 32.1%	0.0299755
BiologicalProcess	oxygen and reactive oxygen species metabolic process	3 out of 135 genes, 2.2%	21 out of 4071 genes, 0.5%	0.03064
BiologicalProcess	positive regulation of calcium ion transport	3 out of 135 genes, 2.2%	21 out of 4071 genes, 0.5%	0.03064
BiologicalProcess	antigen processing and presentation	9 out of 135 genes, 6.7%	133 out of 4071 genes, 3.3%	0.0312284
BiologicalProcess	nucleus organization	5 out of 135 genes, 3.7%	54 out of 4071 genes, 1.3%	0.0320791
BiologicalProcess	positive regulation of homeostatic process	4 out of 135 genes, 3.0%	37 out of 4071 genes, 0.9%	0.0327576
BiologicalProcess	heterotypic cell-cell adhesion	2 out of 135 genes, 1.5%	9 out of 4071 genes, 0.2%	0.0337288
BiologicalProcess	negative regulation of smooth muscle cell proliferation	2 out of 135 genes, 1.5%	9 out of 4071 genes, 0.2%	0.0337288
BiologicalProcess	negative regulation of oxidoreductase activity	2 out of 135 genes, 1.5%	9 out of 4071 genes, 0.2%	0.0337288
BiologicalProcess	intracellular pH reduction	2 out of 135 genes, 1.5%	9 out of 4071 genes, 0.2%	0.0337288
BiologicalProcess	eye development	5 out of 135 genes, 3.7%	55 out of 4071 genes, 1.4%	0.0343793
BiologicalProcess	regulation of proteolysis	5 out of 135 genes, 3.7%	55 out of 4071 genes, 1.4%	0.0343793
BiologicalProcess	negative regulation of cell migration	5 out of 135 genes, 3.7%	55 out of 4071 genes, 1.4%	0.0343793
BiologicalProcess	cellular localization	40 out of 135 genes, 29.6%	925 out of 4071 genes, 22.7%	0.0353697
BiologicalProcess	antigen processing and presentation of peptide antigen	8 out of 135 genes, 5.9%	115 out of 4071 genes, 2.8%	0.0358163
BiologicalProcess	subthalamus development	4 out of 135 genes, 3.0%	39 out of 4071 genes, 1.0%	0.0387903
BiologicalProcess	substantia nigra development	4 out of 135 genes, 3.0%	39 out of 4071 genes, 1.0%	0.0387903
BiologicalProcess	membrane depolarization	3 out of 135 genes, 2.2%	23 out of 4071 genes, 0.6%	0.0388939
BiologicalProcess	transmembrane receptor protein tyrosine kinase signaling pathway	18 out of 135 genes, 13.3%	351 out of 4071 genes, 8.6%	0.0397854
BiologicalProcess	regulation of hydrolase activity	21 out of 135 genes, 15.6%	428 out of 4071 genes, 10.5%	0.0412547
BiologicalProcess	positive regulation of calcium ion transport into cytosol	2 out of 135 genes, 1.5%	10 out of 4071 genes, 0.2%	0.0412593
BiologicalProcess	negative regulation of fibroblast proliferation	2 out of 135 genes, 1.5%	10 out of 4071 genes, 0.2%	0.0412593
BiologicalProcess	regulation of epidermal growth factor receptor signaling pathway	4 out of 135 genes, 3.0%	40 out of 4071 genes, 1.0%	0.0420297
BiologicalProcess	'de novo' posttranslational protein folding	4 out of 135 genes, 3.0%	40 out of 4071 genes, 1.0%	0.0420297
BiologicalProcess	biological regulation	96 out of 135 genes, 71.1%	2598 out of 4071 genes, 63.8%	0.0427008
BiologicalProcess	nucleosome assembly	3 out of 135 genes, 2.2%	24 out of 4071 genes, 0.6%	0.0434024
BiologicalProcess	establishment or maintenance of apical/basal cell polarity	3 out of 135 genes, 2.2%	24 out of 4071 genes, 0.6%	0.0434024
BiologicalProcess	regulation of defense response to virus by virus	3 out of 135 genes, 2.2%	24 out of 4071 genes, 0.6%	0.0434024
BiologicalProcess	system development	54 out of 135 genes, 40.0%	1334 out of 4071 genes, 32.8%	0.0435991
BiologicalProcess	membrane organization	18 out of 135 genes, 13.3%	355 out of 4071 genes, 8.7%	0.0437464
BiologicalProcess	establishment of localization in cell	37 out of 135 genes, 27.4%	857 out of 4071 genes, 21.1%	0.0444104
BiologicalProcess	macromolecular complex assembly	25 out of 135 genes, 18.5%	535 out of 4071 genes, 13.1%	0.0445463
BiologicalProcess	antigen processing and presentation of peptide antigen via MHC class II	5 out of 135 genes, 3.7%	59 out of 4071 genes, 1.4%	0.0445887
BiologicalProcess	antigen processing and presentation of peptide or polysaccharide antigen via MHC class II	5 out of 135 genes, 3.7%	59 out of 4071 genes, 1.4%	0.0445887
BiologicalProcess	antigen processing and presentation of exogenous peptide antigen via MHC class II	5 out of 135 genes, 3.7%	59 out of 4071 genes, 1.4%	0.0445887
BiologicalProcess	negative regulation of cell motion	5 out of 135 genes, 3.7%	59 out of 4071 genes, 1.4%	0.0445887
BiologicalProcess	cellular macromolecular complex subunit organization	23 out of 135 genes, 17.0%	486 out of 4071 genes, 11.9%	0.0473013
BiologicalProcess	regulation of defense response to virus	5 out of 135 genes, 3.7%	60 out of 4071 genes, 1.5%	0.0473965
BiologicalProcess	chromatin assembly	3 out of 135 genes, 2.2%	25 out of 4071 genes, 0.6%	0.0481603
BiologicalProcess	regulation of primary metabolic process	43 out of 135 genes, 31.9%	1029 out of 4071 genes, 25.3%	0.0482151
BiologicalProcess	blood vessel development	7 out of 135 genes, 5.2%	101 out of 4071 genes, 2.5%	0.048991
BiologicalProcess	regulation of ion transport	7 out of 135 genes, 5.2%	101 out of 4071 genes, 2.5%	0.048991
BiologicalProcess	associative learning	2 out of 135 genes, 1.5%	11 out of 4071 genes, 0.3%	0.0493525
BiologicalProcess	membrane raft organization	2 out of 135 genes, 1.5%	11 out of 4071 genes, 0.3%	0.0493525
BiologicalProcess	hydrogen peroxide catabolic process	2 out of 135 genes, 1.5%	11 out of 4071 genes, 0.3%	0.0493525
BiologicalProcess	pH reduction	2 out of 135 genes, 1.5%	11 out of 4071 genes, 0.3%	0.0493525
BiologicalProcess	regulation of type I interferon-mediated signaling pathway	2 out of 135 genes, 1.5%	11 out of 4071 genes, 0.3%	0.0493525

## Sheet: P_24h-P_6h
GO	Gene Ontology term	Cluster frequency	Protein frequency of use	P-value
CellularComponent	extracellular region	193 out of 332 genes, 58.1%	1655 out of 4227 genes, 39.2%	2.59772e-13
CellularComponent	extracellular region part	189 out of 332 genes, 56.9%	1610 out of 4227 genes, 38.1%	3.35799e-13
CellularComponent	membrane-bounded vesicle	201 out of 332 genes, 60.5%	1775 out of 4227 genes, 42.0%	1.08186e-12
CellularComponent	extracellular organelle	177 out of 332 genes, 53.3%	1495 out of 4227 genes, 35.4%	2.47471e-12
CellularComponent	extracellular membrane-bounded organelle	177 out of 332 genes, 53.3%	1495 out of 4227 genes, 35.4%	2.47471e-12
CellularComponent	extracellular vesicular exosome	177 out of 332 genes, 53.3%	1495 out of 4227 genes, 35.4%	2.47471e-12
CellularComponent	vesicle	202 out of 332 genes, 60.8%	1812 out of 4227 genes, 42.9%	5.28968e-12
CellularComponent	plasma membrane part	132 out of 332 genes, 39.8%	1095 out of 4227 genes, 25.9%	5.81779e-09
CellularComponent	membrane part	188 out of 332 genes, 56.6%	1858 out of 4227 genes, 44.0%	9.30613e-07
CellularComponent	plasma membrane	160 out of 332 genes, 48.2%	1569 out of 4227 genes, 37.1%	1.14138e-05
CellularComponent	myelin sheath	29 out of 332 genes, 8.7%	177 out of 4227 genes, 4.2%	8.95606e-05
CellularComponent	melanosome	16 out of 332 genes, 4.8%	81 out of 4227 genes, 1.9%	0.000436313
CellularComponent	pigment granule	16 out of 332 genes, 4.8%	81 out of 4227 genes, 1.9%	0.000436313
CellularComponent	cell junction	67 out of 332 genes, 20.2%	595 out of 4227 genes, 14.1%	0.000913427
CellularComponent	cell projection	84 out of 332 genes, 25.3%	785 out of 4227 genes, 18.6%	0.000939982
CellularComponent	proton-transporting two-sector ATPase complex	9 out of 332 genes, 2.7%	35 out of 4227 genes, 0.8%	0.00115097
CellularComponent	inclusion body	7 out of 332 genes, 2.1%	24 out of 4227 genes, 0.6%	0.00185661
CellularComponent	cell cortex	20 out of 332 genes, 6.0%	130 out of 4227 genes, 3.1%	0.00247495
CellularComponent	synapse	42 out of 332 genes, 12.7%	352 out of 4227 genes, 8.3%	0.00322527
CellularComponent	clathrin-coated vesicle	24 out of 332 genes, 7.2%	173 out of 4227 genes, 4.1%	0.003931
CellularComponent	cell projection part	40 out of 332 genes, 12.0%	335 out of 4227 genes, 7.9%	0.00399162
CellularComponent	intercalated disc	8 out of 332 genes, 2.4%	35 out of 4227 genes, 0.8%	0.00476985
CellularComponent	neuron projection	60 out of 332 genes, 18.1%	556 out of 4227 genes, 13.2%	0.00486028
CellularComponent	coated pit	9 out of 332 genes, 2.7%	43 out of 4227 genes, 1.0%	0.00525393
CellularComponent	cytoplasmic membrane-bounded vesicle	55 out of 332 genes, 16.6%	503 out of 4227 genes, 11.9%	0.00536985
CellularComponent	extracellular space	30 out of 332 genes, 9.0%	237 out of 4227 genes, 5.6%	0.00538353
CellularComponent	vesicle membrane	30 out of 332 genes, 9.0%	238 out of 4227 genes, 5.6%	0.00572401
CellularComponent	organelle	299 out of 332 genes, 90.1%	3609 out of 4227 genes, 85.4%	0.00574039
CellularComponent	melanosome membrane	2 out of 332 genes, 0.6%	2 out of 4227 genes, 0.0%	0.00615183
CellularComponent	fibril	2 out of 332 genes, 0.6%	2 out of 4227 genes, 0.0%	0.00615183
CellularComponent	chitosome	2 out of 332 genes, 0.6%	2 out of 4227 genes, 0.0%	0.00615183
CellularComponent	membrane-bounded organelle	286 out of 332 genes, 86.1%	3424 out of 4227 genes, 81.0%	0.00645659
CellularComponent	cytoskeleton	76 out of 332 genes, 22.9%	749 out of 4227 genes, 17.7%	0.00746418
CellularComponent	membrane	241 out of 332 genes, 72.6%	2816 out of 4227 genes, 66.6%	0.0088502
CellularComponent	cytoskeletal part	59 out of 332 genes, 17.8%	562 out of 4227 genes, 13.3%	0.00950728
CellularComponent	mitochondrial proton-transporting ATP synthase complex	5 out of 332 genes, 1.5%	18 out of 4227 genes, 0.4%	0.0105681
CellularComponent	perikaryon	9 out of 332 genes, 2.7%	48 out of 4227 genes, 1.1%	0.0110385
CellularComponent	intermediate filament cytoskeleton	9 out of 332 genes, 2.7%	48 out of 4227 genes, 1.1%	0.0110385
CellularComponent	axon	30 out of 332 genes, 9.0%	250 out of 4227 genes, 5.9%	0.0114205
CellularComponent	cytoplasmic vesicle	56 out of 332 genes, 16.9%	535 out of 4227 genes, 12.7%	0.012234
CellularComponent	cortical actin cytoskeleton	7 out of 332 genes, 2.1%	33 out of 4227 genes, 0.8%	0.0124173
CellularComponent	clathrin coated vesicle membrane	13 out of 332 genes, 3.9%	84 out of 4227 genes, 2.0%	0.0129579
CellularComponent	proton-transporting ATP synthase complex	5 out of 332 genes, 1.5%	19 out of 4227 genes, 0.4%	0.0134402
CellularComponent	basolateral plasma membrane	38 out of 332 genes, 11.4%	339 out of 4227 genes, 8.0%	0.0138703
CellularComponent	cell-cell junction	20 out of 332 genes, 6.0%	152 out of 4227 genes, 3.6%	0.0144029
CellularComponent	membrane raft	17 out of 332 genes, 5.1%	123 out of 4227 genes, 2.9%	0.0147462
CellularComponent	mitochondrial respiratory chain complex I	8 out of 332 genes, 2.4%	42 out of 4227 genes, 1.0%	0.0147844
CellularComponent	NADH dehydrogenase complex	8 out of 332 genes, 2.4%	42 out of 4227 genes, 1.0%	0.0147844
CellularComponent	respiratory chain complex I	8 out of 332 genes, 2.4%	42 out of 4227 genes, 1.0%	0.0147844
CellularComponent	integral to plasma membrane	33 out of 332 genes, 9.9%	289 out of 4227 genes, 6.8%	0.0165495
CellularComponent	coated vesicle	25 out of 332 genes, 7.5%	205 out of 4227 genes, 4.8%	0.0167031
CellularComponent	cytoplasmic vesicle membrane	27 out of 332 genes, 8.1%	226 out of 4227 genes, 5.3%	0.0169282
CellularComponent	synaptic vesicle	15 out of 332 genes, 4.5%	106 out of 4227 genes, 2.5%	0.01746
CellularComponent	mitochondrial proton-transporting ATP synthase complex, catalytic core F(1)	2 out of 332 genes, 0.6%	3 out of 4227 genes, 0.1%	0.0174945
CellularComponent	contractile ring	2 out of 332 genes, 0.6%	3 out of 4227 genes, 0.1%	0.0174945
CellularComponent	platelet alpha granule membrane	2 out of 332 genes, 0.6%	3 out of 4227 genes, 0.1%	0.0174945
CellularComponent	organelle part	223 out of 332 genes, 67.2%	2607 out of 4227 genes, 61.7%	0.0178228
CellularComponent	ruffle	14 out of 332 genes, 4.2%	97 out of 4227 genes, 2.3%	0.0181453
CellularComponent	cell soma	26 out of 332 genes, 7.8%	217 out of 4227 genes, 5.1%	0.0182855
CellularComponent	clathrin-coated endocytic vesicle	6 out of 332 genes, 1.8%	28 out of 4227 genes, 0.7%	0.019238
CellularComponent	fascia adherens	3 out of 332 genes, 0.9%	8 out of 4227 genes, 0.2%	0.0199643
CellularComponent	F-actin capping protein complex	3 out of 332 genes, 0.9%	8 out of 4227 genes, 0.2%	0.0199643
CellularComponent	centrosome	18 out of 332 genes, 5.4%	138 out of 4227 genes, 3.3%	0.0213923
CellularComponent	cytoplasmic vesicle part	29 out of 332 genes, 8.7%	253 out of 4227 genes, 6.0%	0.0228594
CellularComponent	respiratory chain	11 out of 332 genes, 3.3%	72 out of 4227 genes, 1.7%	0.0233946
CellularComponent	focal adhesion	31 out of 332 genes, 9.3%	276 out of 4227 genes, 6.5%	0.0245812
CellularComponent	mitochondrion	87 out of 332 genes, 26.2%	919 out of 4227 genes, 21.7%	0.0252534
CellularComponent	intracellular organelle part	221 out of 332 genes, 66.6%	2597 out of 4227 genes, 61.4%	0.025414
CellularComponent	non-membrane-bounded organelle	105 out of 332 genes, 31.6%	1136 out of 4227 genes, 26.9%	0.0256919
CellularComponent	intracellular non-membrane-bounded organelle	105 out of 332 genes, 31.6%	1136 out of 4227 genes, 26.9%	0.0256919
CellularComponent	cell-substrate adherens junction	31 out of 332 genes, 9.3%	277 out of 4227 genes, 6.6%	0.0257234
CellularComponent	cell-substrate junction	31 out of 332 genes, 9.3%	279 out of 4227 genes, 6.6%	0.0281321
CellularComponent	brush border	7 out of 332 genes, 2.1%	39 out of 4227 genes, 0.9%	0.029846
CellularComponent	cell-cell adherens junction	7 out of 332 genes, 2.1%	39 out of 4227 genes, 0.9%	0.029846
CellularComponent	actin cytoskeleton	26 out of 332 genes, 7.8%	228 out of 4227 genes, 5.4%	0.0320616
CellularComponent	dendrite	29 out of 332 genes, 8.7%	261 out of 4227 genes, 6.2%	0.0331246
CellularComponent	mitochondrial respiratory chain complex IV	2 out of 332 genes, 0.6%	4 out of 4227 genes, 0.1%	0.0331793
CellularComponent	mitochondrial matrix	31 out of 332 genes, 9.3%	283 out of 4227 genes, 6.7%	0.0334723
CellularComponent	mitochondrial lumen	31 out of 332 genes, 9.3%	283 out of 4227 genes, 6.7%	0.0334723
CellularComponent	sarcolemma	10 out of 332 genes, 3.0%	67 out of 4227 genes, 1.6%	0.0345742
CellularComponent	clathrin-coated endocytic vesicle membrane	5 out of 332 genes, 1.5%	24 out of 4227 genes, 0.6%	0.0355828
CellularComponent	perinuclear region of cytoplasm	32 out of 332 genes, 9.6%	296 out of 4227 genes, 7.0%	0.036451
CellularComponent	adherens junction	33 out of 332 genes, 9.9%	308 out of 4227 genes, 7.3%	0.0379191
CellularComponent	vacuolar part	20 out of 332 genes, 6.0%	168 out of 4227 genes, 4.0%	0.0381727
CellularComponent	lysosomal membrane	14 out of 332 genes, 4.2%	107 out of 4227 genes, 2.5%	0.0388037
CellularComponent	immunological synapse	4 out of 332 genes, 1.2%	17 out of 4227 genes, 0.4%	0.0392336
CellularComponent	synapse part	29 out of 332 genes, 8.7%	265 out of 4227 genes, 6.3%	0.0394267
CellularComponent	cell cortex part	11 out of 332 genes, 3.3%	78 out of 4227 genes, 1.8%	0.0396146
CellularComponent	mitochondrial membrane part	15 out of 332 genes, 4.5%	119 out of 4227 genes, 2.8%	0.044156
CellularComponent	anchoring junction	33 out of 332 genes, 9.9%	312 out of 4227 genes, 7.4%	0.044339
CellularComponent	coated vesicle membrane	14 out of 332 genes, 4.2%	109 out of 4227 genes, 2.6%	0.0444073
CellularComponent	intrinsic to plasma membrane	33 out of 332 genes, 9.9%	313 out of 4227 genes, 7.4%	0.0460643
CellularComponent	mitochondrial respiratory chain	9 out of 332 genes, 2.7%	61 out of 4227 genes, 1.4%	0.0466497
CellularComponent	signalosome	5 out of 332 genes, 1.5%	26 out of 4227 genes, 0.6%	0.0484563
CellularComponent	respiratory chain complex IV	3 out of 332 genes, 0.9%	11 out of 4227 genes, 0.3%	0.0493304
MolecularFunction	enzyme binding	86 out of 324 genes, 26.5%	686 out of 4059 genes, 16.9%	3.30798e-06
MolecularFunction	L-amino acid transmembrane transporter activity	6 out of 324 genes, 1.9%	14 out of 4059 genes, 0.3%	0.000427542
MolecularFunction	protein kinase C binding	7 out of 324 genes, 2.2%	20 out of 4059 genes, 0.5%	0.000603078
MolecularFunction	glutamate receptor binding	8 out of 324 genes, 2.5%	28 out of 4059 genes, 0.7%	0.00113594
MolecularFunction	ATPase activity	23 out of 324 genes, 7.1%	147 out of 4059 genes, 3.6%	0.00116971
MolecularFunction	receptor binding	49 out of 324 genes, 15.1%	402 out of 4059 genes, 9.9%	0.00126301
MolecularFunction	amino acid transmembrane transporter activity	6 out of 324 genes, 1.9%	17 out of 4059 genes, 0.4%	0.00143371
MolecularFunction	G-protein-coupled receptor binding	14 out of 324 genes, 4.3%	73 out of 4059 genes, 1.8%	0.00155858
MolecularFunction	metabotropic glutamate receptor binding	3 out of 324 genes, 0.9%	4 out of 4059 genes, 0.1%	0.00189737
MolecularFunction	anion:cation symporter activity	4 out of 324 genes, 1.2%	8 out of 4059 genes, 0.2%	0.00215451
MolecularFunction	hydrolase activity, acting on acid anhydrides	43 out of 324 genes, 13.3%	351 out of 4059 genes, 8.6%	0.00231995
MolecularFunction	histone deacetylase binding	7 out of 324 genes, 2.2%	25 out of 4059 genes, 0.6%	0.00263883
MolecularFunction	protein complex binding	27 out of 324 genes, 8.3%	194 out of 4059 genes, 4.8%	0.0027024
MolecularFunction	nucleoside-triphosphatase activity	40 out of 324 genes, 12.3%	323 out of 4059 genes, 8.0%	0.00271412
MolecularFunction	amine transmembrane transporter activity	6 out of 324 genes, 1.9%	19 out of 4059 genes, 0.5%	0.00274097
MolecularFunction	kinase binding	33 out of 324 genes, 10.2%	254 out of 4059 genes, 6.3%	0.00299028
MolecularFunction	pyrophosphatase activity	42 out of 324 genes, 13.0%	346 out of 4059 genes, 8.5%	0.00311074
MolecularFunction	solute:cation symporter activity	5 out of 324 genes, 1.5%	14 out of 4059 genes, 0.3%	0.00344075
MolecularFunction	hydrolase activity, acting on acid anhydrides, in phosphorus-containing anhydrides	42 out of 324 genes, 13.0%	350 out of 4059 genes, 8.6%	0.00385657
MolecularFunction	organic acid:sodium symporter activity	3 out of 324 genes, 0.9%	5 out of 4059 genes, 0.1%	0.004463
MolecularFunction	sodium:potassium-exchanging ATPase activity	3 out of 324 genes, 0.9%	5 out of 4059 genes, 0.1%	0.004463
MolecularFunction	active transmembrane transporter activity	15 out of 324 genes, 4.6%	92 out of 4059 genes, 2.3%	0.00557617
MolecularFunction	dynein binding	4 out of 324 genes, 1.2%	10 out of 4059 genes, 0.2%	0.00568241
MolecularFunction	complement component C1q binding	2 out of 324 genes, 0.6%	2 out of 4059 genes, 0.0%	0.00635355
MolecularFunction	aconitate hydratase activity	2 out of 324 genes, 0.6%	2 out of 4059 genes, 0.0%	0.00635355
MolecularFunction	phosphoglycerate kinase activity	2 out of 324 genes, 0.6%	2 out of 4059 genes, 0.0%	0.00635355
MolecularFunction	Notch binding	2 out of 324 genes, 0.6%	2 out of 4059 genes, 0.0%	0.00635355
MolecularFunction	L-serine transmembrane transporter activity	2 out of 324 genes, 0.6%	2 out of 4059 genes, 0.0%	0.00635355
MolecularFunction	serine transmembrane transporter activity	2 out of 324 genes, 0.6%	2 out of 4059 genes, 0.0%	0.00635355
MolecularFunction	kininogen binding	2 out of 324 genes, 0.6%	2 out of 4059 genes, 0.0%	0.00635355
MolecularFunction	ephrin receptor binding	5 out of 324 genes, 1.5%	16 out of 4059 genes, 0.4%	0.0065717
MolecularFunction	monovalent inorganic cation transmembrane transporter activity	10 out of 324 genes, 3.1%	52 out of 4059 genes, 1.3%	0.00700723
MolecularFunction	ATPase activity, coupled to transmembrane movement of ions	8 out of 324 genes, 2.5%	37 out of 4059 genes, 0.9%	0.00749397
MolecularFunction	organic acid transmembrane transporter activity	6 out of 324 genes, 1.9%	23 out of 4059 genes, 0.6%	0.00776591
MolecularFunction	carboxylic acid transmembrane transporter activity	6 out of 324 genes, 1.9%	23 out of 4059 genes, 0.6%	0.00776591
MolecularFunction	opsonin binding	3 out of 324 genes, 0.9%	6 out of 4059 genes, 0.1%	0.00840048
MolecularFunction	phospholipase inhibitor activity	3 out of 324 genes, 0.9%	6 out of 4059 genes, 0.1%	0.00840048
MolecularFunction	phosphatidylinositol-4,5-bisphosphate binding	6 out of 324 genes, 1.9%	24 out of 4059 genes, 0.6%	0.0096756
MolecularFunction	ionotropic glutamate receptor binding	5 out of 324 genes, 1.5%	18 out of 4059 genes, 0.4%	0.0112911
MolecularFunction	carboxylic acid binding	13 out of 324 genes, 4.0%	82 out of 4059 genes, 2.0%	0.0120737
MolecularFunction	hydrolase activity, acting on acid anhydrides, catalyzing transmembrane movement of substances	9 out of 324 genes, 2.8%	48 out of 4059 genes, 1.2%	0.0121858
MolecularFunction	complement binding	3 out of 324 genes, 0.9%	7 out of 4059 genes, 0.2%	0.0138389
MolecularFunction	L-glutamate transmembrane transporter activity	3 out of 324 genes, 0.9%	7 out of 4059 genes, 0.2%	0.0138389
MolecularFunction	acidic amino acid transmembrane transporter activity	3 out of 324 genes, 0.9%	7 out of 4059 genes, 0.2%	0.0138389
MolecularFunction	solute:sodium symporter activity	3 out of 324 genes, 0.9%	7 out of 4059 genes, 0.2%	0.0138389
MolecularFunction	oxygen binding	3 out of 324 genes, 0.9%	7 out of 4059 genes, 0.2%	0.0138389
MolecularFunction	nitric-oxide synthase regulator activity	3 out of 324 genes, 0.9%	7 out of 4059 genes, 0.2%	0.0138389
MolecularFunction	TPR domain binding	3 out of 324 genes, 0.9%	7 out of 4059 genes, 0.2%	0.0138389
MolecularFunction	peroxiredoxin activity	3 out of 324 genes, 0.9%	7 out of 4059 genes, 0.2%	0.0138389
MolecularFunction	ATPase activity, coupled to transmembrane movement of ions, phosphorylative mechanism	5 out of 324 genes, 1.5%	19 out of 4059 genes, 0.5%	0.0143448
MolecularFunction	hydrogen ion transmembrane transporter activity	9 out of 324 genes, 2.8%	50 out of 4059 genes, 1.2%	0.0158153
MolecularFunction	adrenergic receptor binding	4 out of 324 genes, 1.2%	13 out of 4059 genes, 0.3%	0.0159711
MolecularFunction	6-phosphofructokinase activity	2 out of 324 genes, 0.6%	3 out of 4059 genes, 0.1%	0.0180521
MolecularFunction	fibroblast growth factor receptor binding	2 out of 324 genes, 0.6%	3 out of 4059 genes, 0.1%	0.0180521
MolecularFunction	purine transmembrane transporter activity	2 out of 324 genes, 0.6%	3 out of 4059 genes, 0.1%	0.0180521
MolecularFunction	5S rRNA binding	2 out of 324 genes, 0.6%	3 out of 4059 genes, 0.1%	0.0180521
MolecularFunction	phosphofructokinase activity	2 out of 324 genes, 0.6%	3 out of 4059 genes, 0.1%	0.0180521
MolecularFunction	nucleobase transmembrane transporter activity	2 out of 324 genes, 0.6%	3 out of 4059 genes, 0.1%	0.0180521
MolecularFunction	adenine transmembrane transporter activity	2 out of 324 genes, 0.6%	3 out of 4059 genes, 0.1%	0.0180521
MolecularFunction	oxidoreductase activity, acting on sulfur group of donors, disulfide as acceptor	2 out of 324 genes, 0.6%	3 out of 4059 genes, 0.1%	0.0180521
MolecularFunction	phosphotransferase activity, carboxyl group as acceptor	2 out of 324 genes, 0.6%	3 out of 4059 genes, 0.1%	0.0180521
MolecularFunction	sodium:dicarboxylate symporter activity	2 out of 324 genes, 0.6%	3 out of 4059 genes, 0.1%	0.0180521
MolecularFunction	amino acid binding	7 out of 324 genes, 2.2%	35 out of 4059 genes, 0.9%	0.0185106
MolecularFunction	lipase inhibitor activity	3 out of 324 genes, 0.9%	8 out of 4059 genes, 0.2%	0.0208496
MolecularFunction	transmembrane transporter activity	30 out of 324 genes, 9.3%	258 out of 4059 genes, 6.4%	0.0211301
MolecularFunction	protein kinase binding	26 out of 324 genes, 8.0%	217 out of 4059 genes, 5.3%	0.0219154
MolecularFunction	symporter activity	5 out of 324 genes, 1.5%	21 out of 4059 genes, 0.5%	0.0220087
MolecularFunction	inorganic cation transmembrane transporter activity	11 out of 324 genes, 3.4%	71 out of 4059 genes, 1.7%	0.0236298
MolecularFunction	protein C-terminus binding	13 out of 324 genes, 4.0%	90 out of 4059 genes, 2.2%	0.0249883
MolecularFunction	lipid binding	32 out of 324 genes, 9.9%	285 out of 4059 genes, 7.0%	0.0276588
MolecularFunction	endopeptidase inhibitor activity	7 out of 324 genes, 2.2%	38 out of 4059 genes, 0.9%	0.0282989
MolecularFunction	peptidase inhibitor activity	7 out of 324 genes, 2.2%	38 out of 4059 genes, 0.9%	0.0282989
MolecularFunction	unfolded protein binding	10 out of 324 genes, 3.1%	64 out of 4059 genes, 1.6%	0.0286593
MolecularFunction	SH2 domain binding	3 out of 324 genes, 0.9%	9 out of 4059 genes, 0.2%	0.0294564
MolecularFunction	alpha-tubulin binding	3 out of 324 genes, 0.9%	9 out of 4059 genes, 0.2%	0.0294564
MolecularFunction	ATPase activity, coupled to transmembrane movement of substances	8 out of 324 genes, 2.5%	47 out of 4059 genes, 1.2%	0.0304565
MolecularFunction	dicarboxylic acid transmembrane transporter activity	2 out of 324 genes, 0.6%	4 out of 4059 genes, 0.1%	0.0342068
MolecularFunction	beta-2 adrenergic receptor binding	2 out of 324 genes, 0.6%	4 out of 4059 genes, 0.1%	0.0342068
MolecularFunction	R-SMAD binding	2 out of 324 genes, 0.6%	4 out of 4059 genes, 0.1%	0.0342068
MolecularFunction	actin filament binding	11 out of 324 genes, 3.4%	76 out of 4059 genes, 1.9%	0.0370668
MolecularFunction	oxidoreductase activity, acting on sulfur group of donors	5 out of 324 genes, 1.5%	24 out of 4059 genes, 0.6%	0.0377832
MolecularFunction	ADP binding	5 out of 324 genes, 1.5%	24 out of 4059 genes, 0.6%	0.0377832
MolecularFunction	fatty acid binding	6 out of 324 genes, 1.9%	32 out of 4059 genes, 0.8%	0.038038
MolecularFunction	ATPase activity, coupled to movement of substances	8 out of 324 genes, 2.5%	49 out of 4059 genes, 1.2%	0.0380516
MolecularFunction	chaperone binding	8 out of 324 genes, 2.5%	49 out of 4059 genes, 1.2%	0.0380516
MolecularFunction	substrate-specific transmembrane transporter activity	27 out of 324 genes, 8.3%	239 out of 4059 genes, 5.9%	0.0385999
MolecularFunction	identical protein binding	46 out of 324 genes, 14.2%	448 out of 4059 genes, 11.0%	0.0391489
MolecularFunction	hyaluronic acid binding	3 out of 324 genes, 0.9%	10 out of 4059 genes, 0.2%	0.0396452
MolecularFunction	disulfide oxidoreductase activity	4 out of 324 genes, 1.2%	17 out of 4059 genes, 0.4%	0.0412835
MolecularFunction	receptor tyrosine kinase binding	4 out of 324 genes, 1.2%	17 out of 4059 genes, 0.4%	0.0412835
MolecularFunction	primary active transmembrane transporter activity	8 out of 324 genes, 2.5%	50 out of 4059 genes, 1.2%	0.042287
MolecularFunction	P-P-bond-hydrolysis-driven transmembrane transporter activity	8 out of 324 genes, 2.5%	50 out of 4059 genes, 1.2%	0.042287
MolecularFunction	enzyme inhibitor activity	14 out of 324 genes, 4.3%	109 out of 4059 genes, 2.7%	0.0496606
MolecularFunction	copper ion binding	4 out of 324 genes, 1.2%	18 out of 4059 genes, 0.4%	0.0498528
BiologicalProcess	ATP metabolic process	12 out of 326 genes, 3.7%	40 out of 4071 genes, 1.0%	4.07385e-05
BiologicalProcess	response to organic substance	61 out of 326 genes, 18.7%	479 out of 4071 genes, 11.8%	9.09183e-05
BiologicalProcess	purine ribonucleoside triphosphate metabolic process	13 out of 326 genes, 4.0%	50 out of 4071 genes, 1.2%	0.000102216
BiologicalProcess	ribonucleoside triphosphate metabolic process	13 out of 326 genes, 4.0%	51 out of 4071 genes, 1.3%	0.000127449
BiologicalProcess	sulfur utilization	4 out of 326 genes, 1.2%	5 out of 4071 genes, 0.1%	0.000189338
BiologicalProcess	purine nucleoside triphosphate metabolic process	13 out of 326 genes, 4.0%	53 out of 4071 genes, 1.3%	0.000194354
BiologicalProcess	multicellular organismal process	172 out of 326 genes, 52.8%	1765 out of 4071 genes, 43.4%	0.000233741
BiologicalProcess	response to chemical stimulus	85 out of 326 genes, 26.1%	757 out of 4071 genes, 18.6%	0.000315691
BiologicalProcess	monovalent inorganic cation transport	13 out of 326 genes, 4.0%	56 out of 4071 genes, 1.4%	0.000350172
BiologicalProcess	learning or memory	20 out of 326 genes, 6.1%	110 out of 4071 genes, 2.7%	0.000359327
BiologicalProcess	response to inorganic substance	19 out of 326 genes, 5.8%	103 out of 4071 genes, 2.5%	0.000416191
BiologicalProcess	purine ribonucleoside metabolic process	19 out of 326 genes, 5.8%	105 out of 4071 genes, 2.6%	0.000535753
BiologicalProcess	behavior	37 out of 326 genes, 11.3%	268 out of 4071 genes, 6.6%	0.000562931
BiologicalProcess	purine nucleoside metabolic process	19 out of 326 genes, 5.8%	106 out of 4071 genes, 2.6%	0.000605958
BiologicalProcess	ribonucleoside metabolic process	19 out of 326 genes, 5.8%	107 out of 4071 genes, 2.6%	0.000683976
BiologicalProcess	nucleoside triphosphate metabolic process	13 out of 326 genes, 4.0%	60 out of 4071 genes, 1.5%	0.000713795
BiologicalProcess	regulation of cellular component organization	69 out of 326 genes, 21.2%	603 out of 4071 genes, 14.8%	0.000803672
BiologicalProcess	nitrogen compound biosynthetic process	21 out of 326 genes, 6.4%	126 out of 4071 genes, 3.1%	0.00086473
BiologicalProcess	proton transport	10 out of 326 genes, 3.1%	40 out of 4071 genes, 1.0%	0.000909408
BiologicalProcess	regulation of transmission of nerve impulse	25 out of 326 genes, 7.7%	162 out of 4071 genes, 4.0%	0.000928263
BiologicalProcess	energy derivation by oxidation of organic compounds	32 out of 326 genes, 9.8%	228 out of 4071 genes, 5.6%	0.00101304
BiologicalProcess	regulation of phospholipase activity	11 out of 326 genes, 3.4%	48 out of 4071 genes, 1.2%	0.00111571
BiologicalProcess	hydrogen transport	10 out of 326 genes, 3.1%	41 out of 4071 genes, 1.0%	0.00111904
BiologicalProcess	response to metal ion	17 out of 326 genes, 5.2%	95 out of 4071 genes, 2.3%	0.00118938
BiologicalProcess	regulation of neurological system process	25 out of 326 genes, 7.7%	166 out of 4071 genes, 4.1%	0.00133106
BiologicalProcess	negative regulation of protein complex assembly	11 out of 326 genes, 3.4%	49 out of 4071 genes, 1.2%	0.00133801
BiologicalProcess	response to organic cyclic substance	13 out of 326 genes, 4.0%	65 out of 4071 genes, 1.6%	0.00157286
BiologicalProcess	nucleoside metabolic process	19 out of 326 genes, 5.8%	115 out of 4071 genes, 2.8%	0.00168357
BiologicalProcess	regulation of protein complex assembly	19 out of 326 genes, 5.8%	116 out of 4071 genes, 2.8%	0.00186926
BiologicalProcess	regulation of cell communication	78 out of 326 genes, 23.9%	721 out of 4071 genes, 17.7%	0.00188689
BiologicalProcess	alternative nuclear mRNA splicing, via spliceosome	3 out of 326 genes, 0.9%	4 out of 4071 genes, 0.1%	0.0019154
BiologicalProcess	synaptic transmission, dopaminergic	3 out of 326 genes, 0.9%	4 out of 4071 genes, 0.1%	0.0019154
BiologicalProcess	purine transport	3 out of 326 genes, 0.9%	4 out of 4071 genes, 0.1%	0.0019154
BiologicalProcess	nucleobase transport	3 out of 326 genes, 0.9%	4 out of 4071 genes, 0.1%	0.0019154
BiologicalProcess	adenine transport	3 out of 326 genes, 0.9%	4 out of 4071 genes, 0.1%	0.0019154
BiologicalProcess	positive regulation of cAMP metabolic process	3 out of 326 genes, 0.9%	4 out of 4071 genes, 0.1%	0.0019154
BiologicalProcess	corticosteroid receptor signaling pathway	3 out of 326 genes, 0.9%	4 out of 4071 genes, 0.1%	0.0019154
BiologicalProcess	glucocorticoid receptor signaling pathway	3 out of 326 genes, 0.9%	4 out of 4071 genes, 0.1%	0.0019154
BiologicalProcess	negative regulation of protein export from nucleus	3 out of 326 genes, 0.9%	4 out of 4071 genes, 0.1%	0.0019154
BiologicalProcess	nervous system development	97 out of 326 genes, 29.8%	936 out of 4071 genes, 23.0%	0.00194287
BiologicalProcess	purine nucleoside biosynthetic process	10 out of 326 genes, 3.1%	44 out of 4071 genes, 1.1%	0.00199527
BiologicalProcess	purine ribonucleoside biosynthetic process	10 out of 326 genes, 3.1%	44 out of 4071 genes, 1.1%	0.00199527
BiologicalProcess	negative regulation of protein polymerization	9 out of 326 genes, 2.8%	37 out of 4071 genes, 0.9%	0.00201454
BiologicalProcess	regulation of cAMP metabolic process	12 out of 326 genes, 3.7%	59 out of 4071 genes, 1.4%	0.00203405
BiologicalProcess	regulation of synaptic transmission	23 out of 326 genes, 7.1%	154 out of 4071 genes, 3.8%	0.00230679
BiologicalProcess	regulation of system process	32 out of 326 genes, 9.8%	240 out of 4071 genes, 5.9%	0.00239873
BiologicalProcess	negative regulation of cellular component organization	25 out of 326 genes, 7.7%	174 out of 4071 genes, 4.3%	0.00260385
BiologicalProcess	regulation of transport	52 out of 326 genes, 16.0%	446 out of 4071 genes, 11.0%	0.00261875
BiologicalProcess	amine biosynthetic process	11 out of 326 genes, 3.4%	53 out of 4071 genes, 1.3%	0.00261992
BiologicalProcess	response to lipopolysaccharide	6 out of 326 genes, 1.8%	19 out of 4071 genes, 0.5%	0.00278641
BiologicalProcess	ribonucleoside biosynthetic process	10 out of 326 genes, 3.1%	46 out of 4071 genes, 1.1%	0.00283882
BiologicalProcess	learning	14 out of 326 genes, 4.3%	78 out of 4071 genes, 1.9%	0.00308527
BiologicalProcess	regulation of vesicle-mediated transport	23 out of 326 genes, 7.1%	158 out of 4071 genes, 3.9%	0.00323321
BiologicalProcess	response to stimulus	135 out of 326 genes, 41.4%	1397 out of 4071 genes, 34.3%	0.00324023
BiologicalProcess	regulation of cAMP biosynthetic process	11 out of 326 genes, 3.4%	55 out of 4071 genes, 1.4%	0.00355902
BiologicalProcess	generation of precursor metabolites and energy	32 out of 326 genes, 9.8%	246 out of 4071 genes, 6.0%	0.00356378
BiologicalProcess	regulation of localization	66 out of 326 genes, 20.2%	605 out of 4071 genes, 14.9%	0.0037117
BiologicalProcess	response to molecule of bacterial origin	6 out of 326 genes, 1.8%	20 out of 4071 genes, 0.5%	0.00371699
BiologicalProcess	regulation of endocytosis	14 out of 326 genes, 4.3%	80 out of 4071 genes, 2.0%	0.00392593
BiologicalProcess	adult behavior	13 out of 326 genes, 4.0%	72 out of 4071 genes, 1.8%	0.00407317
BiologicalProcess	negative regulation of transport	19 out of 326 genes, 5.8%	124 out of 4071 genes, 3.0%	0.00407733
BiologicalProcess	regulation of lipase activity	12 out of 326 genes, 3.7%	64 out of 4071 genes, 1.6%	0.00414896
BiologicalProcess	respiratory electron transport chain	16 out of 326 genes, 4.9%	98 out of 4071 genes, 2.4%	0.0043361
BiologicalProcess	response to salt stress	3 out of 326 genes, 0.9%	5 out of 4071 genes, 0.1%	0.00450448
BiologicalProcess	negative regulation of platelet-derived growth factor receptor signaling pathway	3 out of 326 genes, 0.9%	5 out of 4071 genes, 0.1%	0.00450448
BiologicalProcess	nucleoside biosynthetic process	10 out of 326 genes, 3.1%	49 out of 4071 genes, 1.2%	0.00461435
BiologicalProcess	purine ribonucleotide metabolic process	15 out of 326 genes, 4.6%	90 out of 4071 genes, 2.2%	0.00465083
BiologicalProcess	response to monosaccharide stimulus	6 out of 326 genes, 1.8%	21 out of 4071 genes, 0.5%	0.00485975
BiologicalProcess	mitochondrial ATP synthesis coupled proton transport	5 out of 326 genes, 1.5%	15 out of 4071 genes, 0.4%	0.00489625
BiologicalProcess	regulation of protein export from nucleus	5 out of 326 genes, 1.5%	15 out of 4071 genes, 0.4%	0.00489625
BiologicalProcess	electron transport chain	16 out of 326 genes, 4.9%	100 out of 4071 genes, 2.5%	0.00531442
BiologicalProcess	purine ribonucleoside triphosphate biosynthetic process	7 out of 326 genes, 2.1%	28 out of 4071 genes, 0.7%	0.00537342
BiologicalProcess	response to carbohydrate stimulus	7 out of 326 genes, 2.1%	28 out of 4071 genes, 0.7%	0.00537342
BiologicalProcess	positive regulation of transport	27 out of 326 genes, 8.3%	204 out of 4071 genes, 5.0%	0.00574172
BiologicalProcess	catecholamine metabolic process	4 out of 326 genes, 1.2%	10 out of 4071 genes, 0.2%	0.00574878
BiologicalProcess	catechol metabolic process	4 out of 326 genes, 1.2%	10 out of 4071 genes, 0.2%	0.00574878
BiologicalProcess	phenol metabolic process	4 out of 326 genes, 1.2%	10 out of 4071 genes, 0.2%	0.00574878
BiologicalProcess	diol metabolic process	4 out of 326 genes, 1.2%	10 out of 4071 genes, 0.2%	0.00574878
BiologicalProcess	system development	128 out of 326 genes, 39.3%	1334 out of 4071 genes, 32.8%	0.00594647
BiologicalProcess	neurological system process	53 out of 326 genes, 16.3%	475 out of 4071 genes, 11.7%	0.00608785
BiologicalProcess	cellular respiration	20 out of 326 genes, 6.1%	138 out of 4071 genes, 3.4%	0.00618945
BiologicalProcess	negative regulation of cytoskeleton organization	11 out of 326 genes, 3.4%	59 out of 4071 genes, 1.4%	0.00623791
BiologicalProcess	ribonucleotide metabolic process	15 out of 326 genes, 4.6%	93 out of 4071 genes, 2.3%	0.00636624
BiologicalProcess	sulfate assimilation	2 out of 326 genes, 0.6%	2 out of 4071 genes, 0.0%	0.00639448
BiologicalProcess	response to iron(II) ion	2 out of 326 genes, 0.6%	2 out of 4071 genes, 0.0%	0.00639448
BiologicalProcess	L-serine transport	2 out of 326 genes, 0.6%	2 out of 4071 genes, 0.0%	0.00639448
BiologicalProcess	dopamine transport	2 out of 326 genes, 0.6%	2 out of 4071 genes, 0.0%	0.00639448
BiologicalProcess	histone phosphorylation	2 out of 326 genes, 0.6%	2 out of 4071 genes, 0.0%	0.00639448
BiologicalProcess	embryonic camera-type eye development	2 out of 326 genes, 0.6%	2 out of 4071 genes, 0.0%	0.00639448
BiologicalProcess	serine transport	2 out of 326 genes, 0.6%	2 out of 4071 genes, 0.0%	0.00639448
BiologicalProcess	negative regulation of protein sumoylation	2 out of 326 genes, 0.6%	2 out of 4071 genes, 0.0%	0.00639448
BiologicalProcess	positive regulation of embryonic development	2 out of 326 genes, 0.6%	2 out of 4071 genes, 0.0%	0.00639448
BiologicalProcess	dopamine biosynthetic process	2 out of 326 genes, 0.6%	2 out of 4071 genes, 0.0%	0.00639448
BiologicalProcess	catecholamine biosynthetic process	2 out of 326 genes, 0.6%	2 out of 4071 genes, 0.0%	0.00639448
BiologicalProcess	positive regulation of Golgi to plasma membrane protein transport	2 out of 326 genes, 0.6%	2 out of 4071 genes, 0.0%	0.00639448
BiologicalProcess	positive regulation of fibroblast growth factor receptor signaling pathway	2 out of 326 genes, 0.6%	2 out of 4071 genes, 0.0%	0.00639448
BiologicalProcess	decidualization	2 out of 326 genes, 0.6%	2 out of 4071 genes, 0.0%	0.00639448
BiologicalProcess	positive regulation of cyclic-nucleotide phosphodiesterase activity	2 out of 326 genes, 0.6%	2 out of 4071 genes, 0.0%	0.00639448
BiologicalProcess	nucleoside triphosphate biosynthetic process	8 out of 326 genes, 2.5%	36 out of 4071 genes, 0.9%	0.00642259
BiologicalProcess	positive regulation of endocytosis	8 out of 326 genes, 2.5%	36 out of 4071 genes, 0.9%	0.00642259
BiologicalProcess	purine nucleoside triphosphate biosynthetic process	7 out of 326 genes, 2.1%	29 out of 4071 genes, 0.7%	0.00660818
BiologicalProcess	ribonucleoside triphosphate biosynthetic process	7 out of 326 genes, 2.1%	29 out of 4071 genes, 0.7%	0.00660818
BiologicalProcess	regulation of receptor-mediated endocytosis	7 out of 326 genes, 2.1%	29 out of 4071 genes, 0.7%	0.00660818
BiologicalProcess	L-amino acid transport	5 out of 326 genes, 1.5%	16 out of 4071 genes, 0.4%	0.00666238
BiologicalProcess	regulation of phagocytosis	5 out of 326 genes, 1.5%	16 out of 4071 genes, 0.4%	0.00666238
BiologicalProcess	regulation of cyclic nucleotide metabolic process	12 out of 326 genes, 3.7%	68 out of 4071 genes, 1.7%	0.00688387
BiologicalProcess	transmembrane transport	26 out of 326 genes, 8.0%	197 out of 4071 genes, 4.8%	0.00692395
BiologicalProcess	anatomical structure development	132 out of 326 genes, 40.5%	1389 out of 4071 genes, 34.1%	0.00724426
BiologicalProcess	positive regulation of phospholipase activity	9 out of 326 genes, 2.8%	45 out of 4071 genes, 1.1%	0.00812205
BiologicalProcess	regulation of the force of heart contraction	4 out of 326 genes, 1.2%	11 out of 4071 genes, 0.3%	0.00847095
BiologicalProcess	response to electrical stimulus	4 out of 326 genes, 1.2%	11 out of 4071 genes, 0.3%	0.00847095
BiologicalProcess	cognition	28 out of 326 genes, 8.6%	220 out of 4071 genes, 5.4%	0.00847571
BiologicalProcess	neurotransmitter uptake	3 out of 326 genes, 0.9%	6 out of 4071 genes, 0.1%	0.00847683
BiologicalProcess	regulation of platelet-derived growth factor receptor signaling pathway	3 out of 326 genes, 0.9%	6 out of 4071 genes, 0.1%	0.00847683
BiologicalProcess	amino acid import	3 out of 326 genes, 0.9%	6 out of 4071 genes, 0.1%	0.00847683
BiologicalProcess	L-amino acid import	3 out of 326 genes, 0.9%	6 out of 4071 genes, 0.1%	0.00847683
BiologicalProcess	bone resorption	3 out of 326 genes, 0.9%	6 out of 4071 genes, 0.1%	0.00847683
BiologicalProcess	bone remodeling	3 out of 326 genes, 0.9%	6 out of 4071 genes, 0.1%	0.00847683
BiologicalProcess	regulation of nucleotide metabolic process	12 out of 326 genes, 3.7%	70 out of 4071 genes, 1.7%	0.00870229
BiologicalProcess	regulation of receptor internalization	5 out of 326 genes, 1.5%	17 out of 4071 genes, 0.4%	0.00883081
BiologicalProcess	energy coupled proton transport, down electrochemical gradient	5 out of 326 genes, 1.5%	17 out of 4071 genes, 0.4%	0.00883081
BiologicalProcess	ATP synthesis coupled proton transport	5 out of 326 genes, 1.5%	17 out of 4071 genes, 0.4%	0.00883081
BiologicalProcess	regulation of cyclic nucleotide biosynthetic process	11 out of 326 genes, 3.4%	62 out of 4071 genes, 1.5%	0.00912894
BiologicalProcess	regulation of nucleotide biosynthetic process	11 out of 326 genes, 3.4%	62 out of 4071 genes, 1.5%	0.00912894
BiologicalProcess	placenta development	7 out of 326 genes, 2.1%	31 out of 4071 genes, 0.8%	0.00969318
BiologicalProcess	positive regulation of binding	12 out of 326 genes, 3.7%	71 out of 4071 genes, 1.7%	0.00974202
BiologicalProcess	central nervous system development	40 out of 326 genes, 12.3%	348 out of 4071 genes, 8.5%	0.0105295
BiologicalProcess	response to organic nitrogen	8 out of 326 genes, 2.5%	39 out of 4071 genes, 1.0%	0.0105801
BiologicalProcess	system process	61 out of 326 genes, 18.7%	577 out of 4071 genes, 14.2%	0.0107137
BiologicalProcess	adult locomotory behavior	9 out of 326 genes, 2.8%	47 out of 4071 genes, 1.2%	0.0108403
BiologicalProcess	cell-cell signaling	36 out of 326 genes, 11.0%	307 out of 4071 genes, 7.5%	0.0111237
BiologicalProcess	positive regulation of protein metabolic process	28 out of 326 genes, 8.6%	225 out of 4071 genes, 5.5%	0.011411
BiologicalProcess	cortical cytoskeleton organization	5 out of 326 genes, 1.5%	18 out of 4071 genes, 0.4%	0.0114419
BiologicalProcess	regulation of secretion	25 out of 326 genes, 7.7%	195 out of 4071 genes, 4.8%	0.0115081
BiologicalProcess	response to endogenous stimulus	37 out of 326 genes, 11.3%	319 out of 4071 genes, 7.8%	0.0119667
BiologicalProcess	ATP biosynthetic process	6 out of 326 genes, 1.8%	25 out of 4071 genes, 0.6%	0.0120786
BiologicalProcess	response to estradiol stimulus	6 out of 326 genes, 1.8%	25 out of 4071 genes, 0.6%	0.0120786
BiologicalProcess	nucleobase, nucleoside and nucleotide biosynthetic process	10 out of 326 genes, 3.1%	56 out of 4071 genes, 1.4%	0.0121228
BiologicalProcess	nucleobase, nucleoside, nucleotide and nucleic acid biosynthetic process	10 out of 326 genes, 3.1%	56 out of 4071 genes, 1.4%	0.0121228
BiologicalProcess	neuromuscular process	9 out of 326 genes, 2.8%	48 out of 4071 genes, 1.2%	0.0124314
BiologicalProcess	synaptic transmission	32 out of 326 genes, 9.8%	269 out of 4071 genes, 6.6%	0.0134163
BiologicalProcess	positive regulation of cellular protein metabolic process	26 out of 326 genes, 8.0%	208 out of 4071 genes, 5.1%	0.0137713
BiologicalProcess	extracellular structure organization	23 out of 326 genes, 7.1%	178 out of 4071 genes, 4.4%	0.0137953
BiologicalProcess	maternal placenta development	3 out of 326 genes, 0.9%	7 out of 4071 genes, 0.2%	0.0139619
BiologicalProcess	establishment or maintenance of transmembrane electrochemical gradient	3 out of 326 genes, 0.9%	7 out of 4071 genes, 0.2%	0.0139619
BiologicalProcess	positive regulation of cyclic nucleotide metabolic process	3 out of 326 genes, 0.9%	7 out of 4071 genes, 0.2%	0.0139619
BiologicalProcess	positive regulation of nucleotide metabolic process	3 out of 326 genes, 0.9%	7 out of 4071 genes, 0.2%	0.0139619
BiologicalProcess	response to mercury ion	3 out of 326 genes, 0.9%	7 out of 4071 genes, 0.2%	0.0139619
BiologicalProcess	negative regulation of cardiac muscle contraction	3 out of 326 genes, 0.9%	7 out of 4071 genes, 0.2%	0.0139619
BiologicalProcess	relaxation of cardiac muscle	3 out of 326 genes, 0.9%	7 out of 4071 genes, 0.2%	0.0139619
BiologicalProcess	purine ribonucleotide biosynthetic process	9 out of 326 genes, 2.8%	49 out of 4071 genes, 1.2%	0.0141902
BiologicalProcess	amine transport	8 out of 326 genes, 2.5%	41 out of 4071 genes, 1.0%	0.0142866
BiologicalProcess	cellular nitrogen compound metabolic process	27 out of 326 genes, 8.3%	219 out of 4071 genes, 5.4%	0.0144742
BiologicalProcess	negative regulation of multicellular organismal process	14 out of 326 genes, 4.3%	93 out of 4071 genes, 2.3%	0.0149536
BiologicalProcess	locomotory behavior	19 out of 326 genes, 5.8%	141 out of 4071 genes, 3.5%	0.0160118
BiologicalProcess	cellular amino acid biosynthetic process	7 out of 326 genes, 2.1%	34 out of 4071 genes, 0.8%	0.0161223
BiologicalProcess	oxidative phosphorylation	11 out of 326 genes, 3.4%	67 out of 4071 genes, 1.6%	0.016124
BiologicalProcess	protein stabilization	11 out of 326 genes, 3.4%	67 out of 4071 genes, 1.6%	0.016124
BiologicalProcess	positive regulation of lipase activity	9 out of 326 genes, 2.8%	50 out of 4071 genes, 1.2%	0.0161265
BiologicalProcess	negative regulation of organelle organization	12 out of 326 genes, 3.7%	76 out of 4071 genes, 1.9%	0.0164584
BiologicalProcess	response to biotic stimulus	19 out of 326 genes, 5.8%	142 out of 4071 genes, 3.5%	0.0171713
BiologicalProcess	regulation of molecular function	82 out of 326 genes, 25.2%	831 out of 4071 genes, 20.4%	0.0176672
BiologicalProcess	hemopoiesis	14 out of 326 genes, 4.3%	95 out of 4071 genes, 2.3%	0.0178196
BiologicalProcess	glutamate metabolic process	5 out of 326 genes, 1.5%	20 out of 4071 genes, 0.5%	0.0181386
BiologicalProcess	response to hexose stimulus	5 out of 326 genes, 1.5%	20 out of 4071 genes, 0.5%	0.0181386
BiologicalProcess	response to glucose stimulus	5 out of 326 genes, 1.5%	20 out of 4071 genes, 0.5%	0.0181386
BiologicalProcess	positive regulation of protein binding	5 out of 326 genes, 1.5%	20 out of 4071 genes, 0.5%	0.0181386
BiologicalProcess	regulation of mitochondrial RNA catabolic process	2 out of 326 genes, 0.6%	3 out of 4071 genes, 0.1%	0.0181651
BiologicalProcess	chemosensory behavior	2 out of 326 genes, 0.6%	3 out of 4071 genes, 0.1%	0.0181651
BiologicalProcess	response to water deprivation	2 out of 326 genes, 0.6%	3 out of 4071 genes, 0.1%	0.0181651
BiologicalProcess	glial cell proliferation	2 out of 326 genes, 0.6%	3 out of 4071 genes, 0.1%	0.0181651
BiologicalProcess	bis(5'-nucleosidyl) oligophosphate metabolic process	2 out of 326 genes, 0.6%	3 out of 4071 genes, 0.1%	0.0181651
BiologicalProcess	diadenosine polyphosphate metabolic process	2 out of 326 genes, 0.6%	3 out of 4071 genes, 0.1%	0.0181651
BiologicalProcess	peptidyl-cysteine oxidation	2 out of 326 genes, 0.6%	3 out of 4071 genes, 0.1%	0.0181651
BiologicalProcess	virion attachment to host cell surface receptor	2 out of 326 genes, 0.6%	3 out of 4071 genes, 0.1%	0.0181651
BiologicalProcess	sulfide oxidation	2 out of 326 genes, 0.6%	3 out of 4071 genes, 0.1%	0.0181651
BiologicalProcess	cranial nerve development	2 out of 326 genes, 0.6%	3 out of 4071 genes, 0.1%	0.0181651
BiologicalProcess	negative regulation of BMP signaling pathway	2 out of 326 genes, 0.6%	3 out of 4071 genes, 0.1%	0.0181651
BiologicalProcess	positive regulation of cAMP biosynthetic process	2 out of 326 genes, 0.6%	3 out of 4071 genes, 0.1%	0.0181651
BiologicalProcess	positive regulation of phosphoprotein phosphatase activity	2 out of 326 genes, 0.6%	3 out of 4071 genes, 0.1%	0.0181651
BiologicalProcess	regulation of protein sumoylation	2 out of 326 genes, 0.6%	3 out of 4071 genes, 0.1%	0.0181651
BiologicalProcess	regulation of fibroblast growth factor receptor signaling pathway	2 out of 326 genes, 0.6%	3 out of 4071 genes, 0.1%	0.0181651
BiologicalProcess	malate-aspartate shuttle	2 out of 326 genes, 0.6%	3 out of 4071 genes, 0.1%	0.0181651
BiologicalProcess	sulfide oxidation, using sulfide:quinone oxidoreductase	2 out of 326 genes, 0.6%	3 out of 4071 genes, 0.1%	0.0181651
BiologicalProcess	calcium ion import	2 out of 326 genes, 0.6%	3 out of 4071 genes, 0.1%	0.0181651
BiologicalProcess	ribonucleotide biosynthetic process	9 out of 326 genes, 2.8%	51 out of 4071 genes, 1.3%	0.01825
BiologicalProcess	regulation of catalytic activity	76 out of 326 genes, 23.3%	763 out of 4071 genes, 18.7%	0.0183087
BiologicalProcess	multicellular organismal development	132 out of 326 genes, 40.5%	1426 out of 4071 genes, 35.0%	0.0187705
BiologicalProcess	activation of phospholipase C activity	7 out of 326 genes, 2.1%	35 out of 4071 genes, 0.9%	0.018813
BiologicalProcess	myeloid cell differentiation	7 out of 326 genes, 2.1%	35 out of 4071 genes, 0.9%	0.018813
BiologicalProcess	regulation of actin cytoskeleton organization	15 out of 326 genes, 4.6%	105 out of 4071 genes, 2.6%	0.0188697
BiologicalProcess	regulation of actin filament-based process	15 out of 326 genes, 4.6%	105 out of 4071 genes, 2.6%	0.0188697
BiologicalProcess	nucleobase, nucleoside and nucleotide metabolic process	25 out of 326 genes, 7.7%	204 out of 4071 genes, 5.0%	0.0195934
BiologicalProcess	regulation of neurotransmitter levels	13 out of 326 genes, 4.0%	87 out of 4071 genes, 2.1%	0.0197825
BiologicalProcess	visual learning	6 out of 326 genes, 1.8%	28 out of 4071 genes, 0.7%	0.0209739
BiologicalProcess	negative regulation of actin filament polymerization	6 out of 326 genes, 1.8%	28 out of 4071 genes, 0.7%	0.0209739
BiologicalProcess	positive regulation of adenylate cyclase activity	6 out of 326 genes, 1.8%	28 out of 4071 genes, 0.7%	0.0209739
BiologicalProcess	regulation of Notch signaling pathway	3 out of 326 genes, 0.9%	8 out of 4071 genes, 0.2%	0.0210307
BiologicalProcess	acidic amino acid transport	3 out of 326 genes, 0.9%	8 out of 4071 genes, 0.2%	0.0210307
BiologicalProcess	layer formation in the cerebral cortex	3 out of 326 genes, 0.9%	8 out of 4071 genes, 0.2%	0.0210307
BiologicalProcess	negative regulation of transporter activity	3 out of 326 genes, 0.9%	8 out of 4071 genes, 0.2%	0.0210307
BiologicalProcess	dopamine metabolic process	3 out of 326 genes, 0.9%	8 out of 4071 genes, 0.2%	0.0210307
BiologicalProcess	negative regulation of striated muscle contraction	3 out of 326 genes, 0.9%	8 out of 4071 genes, 0.2%	0.0210307
BiologicalProcess	regulation of neurotransmitter uptake	3 out of 326 genes, 0.9%	8 out of 4071 genes, 0.2%	0.0210307
BiologicalProcess	myeloid leukocyte differentiation	4 out of 326 genes, 1.2%	14 out of 4071 genes, 0.3%	0.0212105
BiologicalProcess	synaptic vesicle transport	10 out of 326 genes, 3.1%	61 out of 4071 genes, 1.5%	0.0215179
BiologicalProcess	positive regulation of phospholipase C activity	7 out of 326 genes, 2.1%	36 out of 4071 genes, 0.9%	0.0218038
BiologicalProcess	response to alkaloid	7 out of 326 genes, 2.1%	36 out of 4071 genes, 0.9%	0.0218038
BiologicalProcess	regulation of cellular localization	32 out of 326 genes, 9.8%	279 out of 4071 genes, 6.9%	0.0219327
BiologicalProcess	protein folding	15 out of 326 genes, 4.6%	107 out of 4071 genes, 2.6%	0.0220984
BiologicalProcess	cell redox homeostasis	8 out of 326 genes, 2.5%	45 out of 4071 genes, 1.1%	0.024392
BiologicalProcess	cellular homeostasis	33 out of 326 genes, 10.1%	292 out of 4071 genes, 7.2%	0.0244651
BiologicalProcess	response to amine stimulus	7 out of 326 genes, 2.1%	37 out of 4071 genes, 0.9%	0.025109
BiologicalProcess	transmission of nerve impulse	35 out of 326 genes, 10.7%	315 out of 4071 genes, 7.7%	0.0262248
BiologicalProcess	purine nucleotide metabolic process	16 out of 326 genes, 4.9%	119 out of 4071 genes, 2.9%	0.0264039
BiologicalProcess	negative regulation of cellular protein metabolic process	22 out of 326 genes, 6.7%	179 out of 4071 genes, 4.4%	0.0268225
BiologicalProcess	activation of adenylate cyclase activity	5 out of 326 genes, 1.5%	22 out of 4071 genes, 0.5%	0.0270079
BiologicalProcess	protein secretion	4 out of 326 genes, 1.2%	15 out of 4071 genes, 0.4%	0.0271429
BiologicalProcess	hydrogen peroxide metabolic process	4 out of 326 genes, 1.2%	15 out of 4071 genes, 0.4%	0.0271429
BiologicalProcess	regulation of protein binding	8 out of 326 genes, 2.5%	46 out of 4071 genes, 1.1%	0.0275467
BiologicalProcess	extracellular matrix organization	15 out of 326 genes, 4.6%	110 out of 4071 genes, 2.7%	0.0277014
BiologicalProcess	glutathione metabolic process	7 out of 326 genes, 2.1%	38 out of 4071 genes, 0.9%	0.028742
BiologicalProcess	response to unfolded protein	7 out of 326 genes, 2.1%	38 out of 4071 genes, 0.9%	0.028742
BiologicalProcess	positive regulation of intracellular transport	7 out of 326 genes, 2.1%	38 out of 4071 genes, 0.9%	0.028742
BiologicalProcess	regulation of proteolysis	9 out of 326 genes, 2.8%	55 out of 4071 genes, 1.4%	0.0287974
BiologicalProcess	visual behavior	6 out of 326 genes, 1.8%	30 out of 4071 genes, 0.7%	0.0288912
BiologicalProcess	positive regulation of lyase activity	6 out of 326 genes, 1.8%	30 out of 4071 genes, 0.7%	0.0288912
BiologicalProcess	nucleobase, nucleoside, nucleotide and nucleic acid transport	10 out of 326 genes, 3.1%	64 out of 4071 genes, 1.6%	0.0292268
BiologicalProcess	positive regulation of cellular component organization	34 out of 326 genes, 10.4%	307 out of 4071 genes, 7.5%	0.0294935
BiologicalProcess	glutamate catabolic process	3 out of 326 genes, 0.9%	9 out of 4071 genes, 0.2%	0.0297064
BiologicalProcess	activation of adenylate cyclase activity by dopamine receptor signaling pathway	3 out of 326 genes, 0.9%	9 out of 4071 genes, 0.2%	0.0297064
BiologicalProcess	glutamine family amino acid biosynthetic process	3 out of 326 genes, 0.9%	9 out of 4071 genes, 0.2%	0.0297064
BiologicalProcess	plasma membrane fusion	3 out of 326 genes, 0.9%	9 out of 4071 genes, 0.2%	0.0297064
BiologicalProcess	response to antibiotic	3 out of 326 genes, 0.9%	9 out of 4071 genes, 0.2%	0.0297064
BiologicalProcess	transmembrane receptor protein tyrosine kinase signaling pathway	38 out of 326 genes, 11.7%	351 out of 4071 genes, 8.6%	0.0302833
BiologicalProcess	regulation of peptide secretion	11 out of 326 genes, 3.4%	74 out of 4071 genes, 1.8%	0.0318208
BiologicalProcess	regulation of cellular protein metabolic process	48 out of 326 genes, 14.7%	463 out of 4071 genes, 11.4%	0.0320571
BiologicalProcess	regulation of amine transport	5 out of 326 genes, 1.5%	23 out of 4071 genes, 0.6%	0.0323192
BiologicalProcess	response to protein stimulus	7 out of 326 genes, 2.1%	39 out of 4071 genes, 1.0%	0.0327149
BiologicalProcess	negative regulation of protein metabolic process	23 out of 326 genes, 7.1%	193 out of 4071 genes, 4.7%	0.0328953
BiologicalProcess	positive regulation of cellular metabolic process	47 out of 326 genes, 14.4%	453 out of 4071 genes, 11.1%	0.0333641
BiologicalProcess	nerve-nerve synaptic transmission	6 out of 326 genes, 1.8%	31 out of 4071 genes, 0.8%	0.0334988
BiologicalProcess	positive regulation of cyclase activity	6 out of 326 genes, 1.8%	31 out of 4071 genes, 0.8%	0.0334988
BiologicalProcess	cortical actin cytoskeleton organization	4 out of 326 genes, 1.2%	16 out of 4071 genes, 0.4%	0.0339698
BiologicalProcess	neural plate development	2 out of 326 genes, 0.6%	4 out of 4071 genes, 0.1%	0.0344148
BiologicalProcess	response to water	2 out of 326 genes, 0.6%	4 out of 4071 genes, 0.1%	0.0344148
BiologicalProcess	regulation of synaptic transmission, dopaminergic	2 out of 326 genes, 0.6%	4 out of 4071 genes, 0.1%	0.0344148
BiologicalProcess	regulation of protein homooligomerization	2 out of 326 genes, 0.6%	4 out of 4071 genes, 0.1%	0.0344148
BiologicalProcess	positive regulation of interleukin-8 production	2 out of 326 genes, 0.6%	4 out of 4071 genes, 0.1%	0.0344148
BiologicalProcess	protein hexamerization	2 out of 326 genes, 0.6%	4 out of 4071 genes, 0.1%	0.0344148
BiologicalProcess	negative regulation of Arp2/3 complex-mediated actin nucleation	2 out of 326 genes, 0.6%	4 out of 4071 genes, 0.1%	0.0344148
BiologicalProcess	regulation of glial cell apoptosis	2 out of 326 genes, 0.6%	4 out of 4071 genes, 0.1%	0.0344148
BiologicalProcess	negative regulation of glial cell apoptosis	2 out of 326 genes, 0.6%	4 out of 4071 genes, 0.1%	0.0344148
BiologicalProcess	eating behavior	2 out of 326 genes, 0.6%	4 out of 4071 genes, 0.1%	0.0344148
BiologicalProcess	regulation of keratinocyte differentiation	2 out of 326 genes, 0.6%	4 out of 4071 genes, 0.1%	0.0344148
BiologicalProcess	negative regulation of glucose import	2 out of 326 genes, 0.6%	4 out of 4071 genes, 0.1%	0.0344148
BiologicalProcess	negative regulation of JNK cascade	2 out of 326 genes, 0.6%	4 out of 4071 genes, 0.1%	0.0344148
BiologicalProcess	convergent extension	2 out of 326 genes, 0.6%	4 out of 4071 genes, 0.1%	0.0344148
BiologicalProcess	ectodermal placode formation	2 out of 326 genes, 0.6%	4 out of 4071 genes, 0.1%	0.0344148
BiologicalProcess	hair follicle placode formation	2 out of 326 genes, 0.6%	4 out of 4071 genes, 0.1%	0.0344148
BiologicalProcess	regulation of cellular component biogenesis	25 out of 326 genes, 7.7%	215 out of 4071 genes, 5.3%	0.0349085
BiologicalProcess	cellular amino acid derivative metabolic process	22 out of 326 genes, 6.7%	184 out of 4071 genes, 4.5%	0.0353014
BiologicalProcess	regulation of protein stability	14 out of 326 genes, 4.3%	104 out of 4071 genes, 2.6%	0.0361212
BiologicalProcess	energy reserve metabolic process	12 out of 326 genes, 3.7%	85 out of 4071 genes, 2.1%	0.0365934
BiologicalProcess	positive regulation of cell communication	31 out of 326 genes, 9.5%	280 out of 4071 genes, 6.9%	0.0369198
BiologicalProcess	response to estrogen stimulus	7 out of 326 genes, 2.1%	40 out of 4071 genes, 1.0%	0.0370387
BiologicalProcess	regulation of protein kinase B signaling cascade	7 out of 326 genes, 2.1%	40 out of 4071 genes, 1.0%	0.0370387
BiologicalProcess	positive regulation of molecular function	59 out of 326 genes, 18.1%	592 out of 4071 genes, 14.5%	0.0372158
BiologicalProcess	enzyme linked receptor protein signaling pathway	41 out of 326 genes, 12.6%	390 out of 4071 genes, 9.6%	0.037999
BiologicalProcess	brain development	30 out of 326 genes, 9.2%	270 out of 4071 genes, 6.6%	0.0381228
BiologicalProcess	steroid hormone receptor signaling pathway	5 out of 326 genes, 1.5%	24 out of 4071 genes, 0.6%	0.0382387
BiologicalProcess	positive regulation of protein kinase B signaling cascade	5 out of 326 genes, 1.5%	24 out of 4071 genes, 0.6%	0.0382387
BiologicalProcess	regulation of neurotransmitter transport	6 out of 326 genes, 1.8%	32 out of 4071 genes, 0.8%	0.0385572
BiologicalProcess	regulation of adenylate cyclase activity	8 out of 326 genes, 2.5%	49 out of 4071 genes, 1.2%	0.0386806
BiologicalProcess	cytokine production	3 out of 326 genes, 0.9%	10 out of 4071 genes, 0.2%	0.039974
BiologicalProcess	peptidyl-cysteine modification	3 out of 326 genes, 0.9%	10 out of 4071 genes, 0.2%	0.039974
BiologicalProcess	central nervous system projection neuron axonogenesis	3 out of 326 genes, 0.9%	10 out of 4071 genes, 0.2%	0.039974
BiologicalProcess	regulation of protein oligomerization	3 out of 326 genes, 0.9%	10 out of 4071 genes, 0.2%	0.039974
BiologicalProcess	developmental process	138 out of 326 genes, 42.3%	1534 out of 4071 genes, 37.7%	0.0409834
BiologicalProcess	response to tropane	4 out of 326 genes, 1.2%	17 out of 4071 genes, 0.4%	0.0417049
BiologicalProcess	response to cocaine	4 out of 326 genes, 1.2%	17 out of 4071 genes, 0.4%	0.0417049
BiologicalProcess	regulation of mitochondrial membrane potential	4 out of 326 genes, 1.2%	17 out of 4071 genes, 0.4%	0.0417049
BiologicalProcess	organic acid transport	7 out of 326 genes, 2.1%	41 out of 4071 genes, 1.0%	0.041723
BiologicalProcess	carboxylic acid transport	7 out of 326 genes, 2.1%	41 out of 4071 genes, 1.0%	0.041723
BiologicalProcess	ion transmembrane transport	12 out of 326 genes, 3.7%	87 out of 4071 genes, 2.1%	0.0427642
BiologicalProcess	cellular response to oxidative stress	8 out of 326 genes, 2.5%	50 out of 4071 genes, 1.2%	0.0429766
BiologicalProcess	purine nucleotide biosynthetic process	9 out of 326 genes, 2.8%	59 out of 4071 genes, 1.4%	0.0430249
BiologicalProcess	response to hormone stimulus	32 out of 326 genes, 9.8%	295 out of 4071 genes, 7.2%	0.0438642
BiologicalProcess	negative regulation of neurological system process	5 out of 326 genes, 1.5%	25 out of 4071 genes, 0.6%	0.0447787
BiologicalProcess	regulation of muscle adaptation	5 out of 326 genes, 1.5%	25 out of 4071 genes, 0.6%	0.0447787
BiologicalProcess	regulation of intracellular protein transport	10 out of 326 genes, 3.1%	69 out of 4071 genes, 1.7%	0.0461157
BiologicalProcess	response to endoplasmic reticulum stress	7 out of 326 genes, 2.1%	42 out of 4071 genes, 1.0%	0.0467759
BiologicalProcess	cytokinesis	8 out of 326 genes, 2.5%	51 out of 4071 genes, 1.3%	0.0475769
BiologicalProcess	regulation of cytoskeleton organization	20 out of 326 genes, 6.1%	169 out of 4071 genes, 4.2%	0.0476678
BiologicalProcess	regulation of hormone secretion	11 out of 326 genes, 3.4%	79 out of 4071 genes, 1.9%	0.0482426
BiologicalProcess	regulation of organelle organization	27 out of 326 genes, 8.3%	244 out of 4071 genes, 6.0%	0.0498163

## Sheet: VN
Names	Total	Gene Ontology term
Bb_12h-Bb_6h Bb_12h-P_12h Bb_24h-Bb_6h Bb_24h-P_24h Bb_6h-P_6h P_12h-P_6h P_24h-P_6h	7	extracellular region
		vesicle
		membrane-bounded vesicle
		extracellular membrane-bounded organelle
		extracellular region part
		extracellular organelle
		extracellular vesicular exosome
Bb_12h-Bb_6h Bb_24h-Bb_6h Bb_24h-P_24h Bb_6h-P_6h P_12h-P_6h P_24h-P_6h	1	myelin sheath
Bb_24h-Bb_6h Bb_24h-P_24h Bb_6h-P_6h P_12h-P_6h P_24h-P_6h	1	plasma membrane part
Bb_12h-Bb_6h Bb_12h-P_12h Bb_24h-Bb_6h Bb_24h-P_24h P_24h-P_6h	3	response to stimulus
		respiratory electron transport chain
		electron transport chain
Bb_12h-Bb_6h Bb_12h-P_12h Bb_24h-P_24h P_12h-P_6h P_24h-P_6h	1	cell projection
Bb_12h-P_12h Bb_24h-Bb_6h Bb_24h-P_24h P_12h-P_6h P_24h-P_6h	1	peroxiredoxin activity
Bb_12h-Bb_6h Bb_24h-P_24h Bb_6h-P_6h P_24h-P_6h	1	positive regulation of transport
Bb_24h-Bb_6h Bb_24h-P_24h Bb_6h-P_6h P_24h-P_6h	5	cell-substrate junction
		basolateral plasma membrane
		plasma membrane
		cell-substrate adherens junction
		focal adhesion
Bb_24h-P_24h Bb_6h-P_6h P_12h-P_6h P_24h-P_6h	4	organelle part
		intracellular organelle part
		phosphatidylinositol-4,5-bisphosphate binding
		positive regulation of binding
Bb_12h-Bb_6h Bb_12h-P_12h Bb_24h-Bb_6h P_24h-P_6h	2	response to organic nitrogen
		response to amine stimulus
Bb_12h-Bb_6h Bb_12h-P_12h Bb_24h-P_24h P_12h-P_6h	1	dendrite cytoplasm
Bb_12h-Bb_6h Bb_12h-P_12h Bb_24h-P_24h P_24h-P_6h	10	energy derivation by oxidation of organic compounds
		solute:cation symporter activity
		symporter activity
		anion:cation symporter activity
		sodium:dicarboxylate symporter activity
		L-amino acid transport
		L-amino acid transmembrane transporter activity
		dicarboxylic acid transmembrane transporter activity
		organic acid transmembrane transporter activity
		carboxylic acid transmembrane transporter activity
Bb_12h-P_12h Bb_24h-Bb_6h Bb_24h-P_24h P_24h-P_6h	13	intermediate filament cytoskeleton
		respiratory chain
		mitochondrial respiratory chain
		cellular homeostasis
		mitochondrial membrane part
		hydrogen ion transmembrane transporter activity
		inorganic cation transmembrane transporter activity
		monovalent inorganic cation transmembrane transporter activity
		substrate-specific transmembrane transporter activity
		response to chemical stimulus
		transmembrane transporter activity
		oxidative phosphorylation
		cellular respiration
Bb_12h-P_12h Bb_24h-P_24h P_12h-P_6h P_24h-P_6h	10	melanosome
		adenine transmembrane transporter activity
		axon
		adenine transport
		purine transmembrane transporter activity
		purine transport
		nucleobase transport
		nucleobase transmembrane transporter activity
		membrane part
		pigment granule
Bb_24h-Bb_6h Bb_24h-P_24h P_12h-P_6h P_24h-P_6h	3	positive regulation of lipase activity
		system development
		nervous system development
Bb_12h-Bb_6h Bb_24h-Bb_6h Bb_6h-P_6h	4	ribosomal subunit assembly
		cellular amino acid metabolic process
		cellular component disassembly
		cellular amine metabolic process
Bb_12h-Bb_6h Bb_6h-P_6h P_12h-P_6h	3	chromatin
		nuclear chromatin
		cellular localization
Bb_12h-P_12h Bb_24h-P_24h Bb_6h-P_6h	1	SNARE complex
Bb_24h-Bb_6h Bb_6h-P_6h P_12h-P_6h	1	cellular macromolecular complex subunit organization
Bb_24h-Bb_6h Bb_6h-P_6h P_24h-P_6h	1	negative regulation of cellular component organization
Bb_24h-P_24h Bb_6h-P_6h P_12h-P_6h	6	cytoplasmic part
		establishment of localization
		transport
		negative regulation of necrotic cell death
		regulation of necrotic cell death
		ATPase binding
Bb_24h-P_24h Bb_6h-P_6h P_24h-P_6h	5	cell junction
		regulation of vesicle-mediated transport
		adherens junction
		anchoring junction
		regulation of neurotransmitter transport
Bb_12h-Bb_6h Bb_12h-P_12h Bb_24h-P_24h	1	oxidation reduction
Bb_12h-Bb_6h Bb_12h-P_12h P_24h-P_6h	10	response to antibiotic
		organic acid:sodium symporter activity
		amino acid import
		solute:sodium symporter activity
		L-glutamate transmembrane transporter activity
		amino acid transmembrane transporter activity
		L-amino acid import
		acidic amino acid transport
		acidic amino acid transmembrane transporter activity
		amine transmembrane transporter activity
Bb_12h-Bb_6h Bb_24h-P_24h P_12h-P_6h	1	cell projection cytoplasm
Bb_12h-Bb_6h Bb_24h-P_24h P_24h-P_6h	2	neuron projection
		glutamate metabolic process
Bb_12h-P_12h Bb_24h-Bb_6h Bb_24h-P_24h	7	transporter activity
		cellular ion homeostasis
		cellular chemical homeostasis
		ATP synthesis coupled electron transport
		mitochondrial ATP synthesis coupled electron transport
		substrate-specific transporter activity
		ion transmembrane transporter activity
Bb_12h-P_12h Bb_24h-Bb_6h P_24h-P_6h	1	learning
Bb_12h-P_12h Bb_24h-P_24h P_12h-P_6h	4	axon part
		substantia nigra development
		subthalamus development
		activation of phospholipase D activity
Bb_12h-P_12h Bb_24h-P_24h P_24h-P_6h	11	active transmembrane transporter activity
		regulation of system process
		serine transmembrane transporter activity
		L-serine transport
		generation of precursor metabolites and energy
		L-serine transmembrane transporter activity
		brain development
		central nervous system development
		mitochondrion
		mitochondrial respiratory chain complex IV
		serine transport
Bb_12h-P_12h P_12h-P_6h P_24h-P_6h	3	nitric-oxide synthase regulator activity
		nucleobase, nucleoside, nucleotide and nucleic acid transport
		neurotransmitter uptake
Bb_24h-Bb_6h Bb_24h-P_24h P_24h-P_6h	15	multicellular organismal process
		behavior
		developmental process
		establishment or maintenance of transmembrane electrochemical gradient
		response to lipopolysaccharide
		cortical actin cytoskeleton
		sodium:potassium-exchanging ATPase activity
		multicellular organismal development
		monovalent inorganic cation transport
		response to endogenous stimulus
		alternative nuclear mRNA splicing, via spliceosome
		response to molecule of bacterial origin
		anatomical structure development
		extracellular space
		response to organic substance
Bb_24h-Bb_6h P_12h-P_6h P_24h-P_6h	2	intracellular non-membrane-bounded organelle
		non-membrane-bounded organelle
Bb_24h-P_24h P_12h-P_6h P_24h-P_6h	24	cell projection part
		protein folding
		regulation of phospholipase activity
		response to biotic stimulus
		coated pit
		kinase binding
		membrane-bounded organelle
		centrosome
		energy reserve metabolic process
		glutamate receptor binding
		response to unfolded protein
		positive regulation of embryonic development
		TPR domain binding
		regulation of cell communication
		organelle
		regulation of proteolysis
		regulation of cellular component organization
		regulation of lipase activity
		metabotropic glutamate receptor binding
		transmembrane receptor protein tyrosine kinase signaling pathway
		enzyme binding
		unfolded protein binding
		hydrogen peroxide metabolic process
		response to protein stimulus
Bb_12h-Bb_6h Bb_6h-P_6h	7	biopolymer catabolic process
		macromolecule catabolic process
		chromatin DNA binding
		structure-specific DNA binding
		nuclear chromosome
		sulfur metabolic process
		nuclear chromosome part
Bb_24h-Bb_6h Bb_6h-P_6h	29	maturation of SSU-rRNA
		nuclear-transcribed mRNA catabolic process, nonsense-mediated decay
		viral genome expression
		protein targeting to ER
		rRNA processing
		macromolecular complex subunit organization
		cytosolic ribosome
		ribosome assembly
		viral transcription
		RNA biosynthetic process
		structural molecule activity
		lipoprotein metabolic process
		regulation of blood coagulation
		mRNA transcription
		maturation of SSU-rRNA from tricistronic rRNA transcript (SSU-rRNA, 5.8S rRNA, LSU-rRNA)
		serine family amino acid metabolic process
		selenocysteine metabolic process
		biosynthetic process
		transcription, DNA-dependent
		cotranslational protein targeting to membrane
		transcription
		amine metabolic process
		rRNA metabolic process
		macromolecular complex disassembly
		protein targeting to membrane
		viral infectious cycle
		biopolymer biosynthetic process
		SRP-dependent cotranslational protein targeting to membrane
		selenium metabolic process
Bb_24h-P_24h Bb_6h-P_6h	6	syntaxin binding
		negative regulation of necroptosis
		SNARE binding
		positive regulation of multicellular organismal process
		caveola
		regulation of necroptosis
Bb_6h-P_6h P_12h-P_6h	15	lipid particle
		protein-DNA complex
		nucleosome assembly
		regulation of hydrolase activity
		macromolecule localization
		establishment of protein localization
		cytosol
		chromatin assembly
		viral reproduction
		protein transport
		protein localization
		positive regulation of protein amino acid phosphorylation
		nucleosome
		membrane raft organization
		angiogenesis
Bb_6h-P_6h P_24h-P_6h	7	negative regulation of multicellular organismal process
		regulation of receptor-mediated endocytosis
		negative regulation of neurological system process
		regulation of receptor internalization
		regulation of endocytosis
		positive regulation of endocytosis
		membrane raft
Bb_12h-Bb_6h Bb_12h-P_12h	6	response to xenobiotic stimulus
		xenobiotic metabolic process
		L-glutamate transport
		regulation of receptor biosynthetic process
		L-glutamate import
		regulation of glial cell differentiation
Bb_12h-Bb_6h Bb_24h-Bb_6h	8	actin-myosin filament sliding
		platelet degranulation
		actin filament-based movement
		muscle filament sliding
		fat-soluble vitamin metabolic process
		retina homeostasis
		anion transmembrane transporter activity
		nuclear export
Bb_12h-Bb_6h Bb_24h-P_24h	5	acrosomal vesicle
		positive regulation of neurological system process
		secretion
		secretion by cell
		exocytosis
Bb_12h-Bb_6h P_12h-P_6h	4	positive regulation of calcium ion transport
		nucleus organization
		DNA catabolic process
		actin-mediated cell contraction
Bb_12h-P_12h Bb_24h-Bb_6h	12	response to zinc ion
		ubiquinol-cytochrome-c reductase activity
		mitochondrial respiratory chain complex III
		oxidoreductase activity, acting on diphenols and related substances as donors
		response to herbicide
		response to wounding
		oxidoreductase activity, acting on diphenols and related substances as donors, cytochrome as acceptor
		response to activity
		regulation of blood vessel endothelial cell migration
		pigmentation
		respiratory chain complex III
		intermediate filament
Bb_12h-P_12h Bb_24h-P_24h	32	cation transmembrane transporter activity
		establishment of tissue polarity
		mitochondrial part
		negative regulation of cell development
		negative regulation of cell differentiation
		integral to membrane
		cerebral cortex cell migration
		cerebral cortex development
		nitric-oxide synthase binding
		telencephalon cell migration
		antigen processing and presentation of exogenous peptide antigen
		clathrin sculpted glutamate transport vesicle
		diencephalon development
		detection of chemical stimulus
		glutamate secretion
		telencephalon development
		mitochondrial membrane
		endocytosis
		nerve growth factor receptor signaling pathway
		negative regulation of neurogenesis
		organelle membrane
		clathrin sculpted glutamate transport vesicle membrane
		forebrain development
		clathrin sculpted vesicle
		establishment of planar polarity
		excitatory synapse
		pallium development
		mitochondrial inner membrane
		forebrain cell migration
		regulation of insulin secretion
		mitochondrial envelope
		mitochondrial electron transport, cytochrome c to oxygen
Bb_12h-P_12h P_12h-P_6h	12	antigen processing and presentation of peptide antigen via MHC class II
		positive regulation of stress fiber formation
		antigen processing and presentation of exogenous peptide antigen via MHC class II
		epidermal growth factor receptor binding
		antigen processing and presentation of peptide or polysaccharide antigen via MHC class II
		regulation of monooxygenase activity
		positive regulation of actin filament bundle formation
		nucleobase, nucleoside, nucleotide and nucleic acid transmembrane transporter activity
		camera-type eye development
		regulation of nitric-oxide synthase activity
		protein amino acid ADP-ribosylation
		negative regulation of proteasomal ubiquitin-dependent protein catabolic process
Bb_12h-P_12h P_24h-P_6h	15	NADH dehydrogenase complex
		amine biosynthetic process
		mitochondrial respiratory chain complex I
		respiratory chain complex I
		amine transport
		response to water
		respiratory chain complex IV
		fibroblast growth factor receptor binding
		identical protein binding
		nerve-nerve synaptic transmission
		cellular amino acid derivative metabolic process
		disulfide oxidoreductase activity
		regulation of neurotransmitter levels
		response to mercury ion
		synaptic transmission, dopaminergic
Bb_24h-Bb_6h Bb_24h-P_24h	18	regulation of biological quality
		ion homeostasis
		ATP hydrolysis coupled proton transport
		neuron differentiation
		neuron development
		nucleoid
		generation of neurons
		homeostatic process
		potassium ion homeostasis
		mitochondrial nucleoid
		sodium ion homeostasis
		cellular potassium ion homeostasis
		sodium:potassium-exchanging ATPase complex
		cellular sodium ion homeostasis
		energy coupled proton transport, against electrochemical gradient
		response to bacterium
		chemical homeostasis
		antioxidant activity
Bb_24h-Bb_6h P_12h-P_6h	9	sarcomere
		I band
		myofibril
		Z disc
		macromolecular complex assembly
		anatomical structure formation
		contractile fiber
		contractile fiber part
		hydrogen peroxide catabolic process
Bb_24h-Bb_6h P_24h-P_6h	7	cognition
		myeloid cell differentiation
		myeloid leukocyte differentiation
		cytoskeleton
		hemopoiesis
		cell cortex part
		peptidyl-cysteine modification
Bb_24h-P_24h P_12h-P_6h	19	membrane organization
		antigen processing and presentation of exogenous antigen
		antigen processing and presentation
		antigen processing and presentation of peptide antigen
		localization
		regulation of toll-like receptor 3 signaling pathway
		terminal button
		apical part of cell
		clathrin coat of coated pit
		positive regulation of toll-like receptor 3 signaling pathway
		negative regulation of epidermal growth factor receptor signaling pathway
		synaptobrevin 2-SNAP-25-syntaxin-1a-complexin I complex
		intracellular organelle
		intracellular membrane-bounded organelle
		negative regulation of biological process
		ATPase regulator activity
		positive regulation of organelle organization
		positive regulation of homeostatic process
		neurotransmitter transport
Bb_24h-P_24h P_24h-P_6h	162	ribonucleoside triphosphate metabolic process
		hydrolase activity, acting on acid anhydrides
		synaptic transmission
		mitochondrial ATP synthesis coupled proton transport
		bis(5'-nucleosidyl) oligophosphate metabolic process
		neural plate development
		purine ribonucleotide biosynthetic process
		nucleoside-triphosphatase activity
		cell-cell junction
		hydrolase activity, acting on acid anhydrides, in phosphorus-containing anhydrides
		fibril
		regulation of transport
		synapse part
		purine nucleoside biosynthetic process
		dynein binding
		protein complex binding
		ATPase activity, coupled to transmembrane movement of substances
		ionotropic glutamate receptor binding
		nucleobase, nucleoside and nucleotide metabolic process
		ribonucleoside biosynthetic process
		carboxylic acid binding
		ATPase activity, coupled to transmembrane movement of ions
		proton-transporting ATP synthase complex
		catecholamine metabolic process
		protein secretion
		fatty acid binding
		regulation of secretion
		purine ribonucleoside biosynthetic process
		cytoskeletal part
		cell-cell adherens junction
		phenol metabolic process
		enzyme linked receptor protein signaling pathway
		lipid binding
		intercalated disc
		synaptic vesicle
		learning or memory
		nucleoside biosynthetic process
		chemosensory behavior
		regulation of keratinocyte differentiation
		cytoplasmic vesicle part
		response to hormone stimulus
		negative regulation of cardiac muscle contraction
		nucleoside metabolic process
		6-phosphofructokinase activity
		mitochondrial proton-transporting ATP synthase complex
		neurological system process
		cellular nitrogen compound metabolic process
		primary active transmembrane transporter activity
		nucleoside triphosphate biosynthetic process
		integral to plasma membrane
		steroid hormone receptor signaling pathway
		ribonucleotide metabolic process
		regulation of localization
		regulation of the force of heart contraction
		purine nucleoside triphosphate biosynthetic process
		regulation of cAMP biosynthetic process
		coated vesicle membrane
		nitrogen compound biosynthetic process
		extracellular matrix organization
		perikaryon
		receptor binding
		negative regulation of striated muscle contraction
		cortical actin cytoskeleton organization
		diol metabolic process
		proton-transporting two-sector ATPase complex
		cytoplasmic membrane-bounded vesicle
		response to inorganic substance
		ribonucleotide biosynthetic process
		purine ribonucleotide metabolic process
		synapse
		central nervous system projection neuron axonogenesis
		regulation of hormone secretion
		organic acid transport
		proton transport
		negative regulation of JNK cascade
		ATP metabolic process
		catechol metabolic process
		phosphofructokinase activity
		vesicle membrane
		complement component C1q binding
		fascia adherens
		opsonin binding
		cell-cell signaling
		ATPase activity, coupled to transmembrane movement of ions, phosphorylative mechanism
		cytoplasmic vesicle membrane
		corticosteroid receptor signaling pathway
		ATP biosynthetic process
		intrinsic to plasma membrane
		mitochondrial proton-transporting ATP synthase complex, catalytic core F(1)
		synaptic vesicle transport
		cell redox homeostasis
		cranial nerve development
		response to iron(II) ion
		platelet alpha granule membrane
		coated vesicle
		response to alkaloid
		nucleoside triphosphate metabolic process
		P-P-bond-hydrolysis-driven transmembrane transporter activity
		energy coupled proton transport, down electrochemical gradient
		phosphoglycerate kinase activity
		protein hexamerization
		negative regulation of protein export from nucleus
		purine nucleotide biosynthetic process
		purine ribonucleoside triphosphate metabolic process
		ATPase activity
		regulation of peptide secretion
		regulation of neurotransmitter uptake
		positive regulation of cell communication
		membrane
		regulation of protein stability
		regulation of cellular localization
		hydrogen transport
		protein C-terminus binding
		clathrin-coated endocytic vesicle
		positive regulation of phosphoprotein phosphatase activity
		regulation of synaptic transmission, dopaminergic
		protein stabilization
		regulation of neurological system process
		cytoplasmic vesicle
		diadenosine polyphosphate metabolic process
		transmission of nerve impulse
		mitochondrial matrix
		purine ribonucleoside metabolic process
		clathrin-coated endocytic vesicle membrane
		purine nucleoside triphosphate metabolic process
		regulation of phagocytosis
		negative regulation of glucose import
		mitochondrial lumen
		nucleobase, nucleoside, nucleotide and nucleic acid biosynthetic process
		purine nucleoside metabolic process
		cortical cytoskeleton organization
		response to metal ion
		system process
		clathrin-coated vesicle
		pyrophosphatase activity
		cell soma
		glucocorticoid receptor signaling pathway
		regulation of synaptic transmission
		hydrolase activity, acting on acid anhydrides, catalyzing transmembrane movement of substances
		ribonucleoside triphosphate biosynthetic process
		ribonucleoside metabolic process
		clathrin coated vesicle membrane
		layer formation in the cerebral cortex
		ATP synthesis coupled proton transport
		purine ribonucleoside triphosphate biosynthetic process
		glutamate catabolic process
		sarcolemma
		ATPase activity, coupled to movement of substances
		phosphotransferase activity, carboxyl group as acceptor
		regulation of transmission of nerve impulse
		ion transmembrane transport
		positive regulation of fibroblast growth factor receptor signaling pathway
		virion attachment to host cell surface receptor
		ADP binding
		carboxylic acid transport
		purine nucleotide metabolic process
		nucleobase, nucleoside and nucleotide biosynthetic process
		relaxation of cardiac muscle
		transmembrane transport
		complement binding
		dopamine metabolic process
		regulation of fibroblast growth factor receptor signaling pathway
P_12h-P_6h P_24h-P_6h	18	vacuolar part
		regulation of cytoskeleton organization
		positive regulation of protein metabolic process
		regulation of cellular component biogenesis
		lysosomal membrane
		inclusion body
		positive regulation of cellular component organization
		regulation of molecular function
		positive regulation of cellular protein metabolic process
		positive regulation of protein binding
		positive regulation of phospholipase activity
		positive regulation of molecular function
		regulation of actin cytoskeleton organization
		regulation of organelle organization
		regulation of protein complex assembly
		positive regulation of cellular metabolic process
		regulation of actin filament-based process
		regulation of protein binding
Bb_6h-P_6h	121	RNA metabolic process
		negative regulation of synaptic transmission
		nuclear-transcribed mRNA catabolic process
		peroxisomal membrane
		negative regulation of transmission of nerve impulse
		ribonucleoprotein complex
		ribosomal large subunit assembly
		phospholipid biosynthetic process
		glycerophospholipid biosynthetic process
		Rac GTPase binding
		entry into other organism during symbiotic interaction
		ribosome biogenesis
		regulation of coagulation
		basement membrane
		translational termination
		regulation of GTPase activity
		translational elongation
		positive regulation of vesicle fusion
		transcription corepressor activity
		cellular ketone metabolic process
		cofactor binding
		neutral lipid metabolic process
		cellular macromolecule localization
		interaction with host
		entry into host cell
		cellular macromolecular complex disassembly
		transcription repressor activity
		Ras GTPase binding
		entry of virus into host cell
		mRNA metabolic process
		cellular response to starvation
		cytosolic large ribosomal subunit
		cellular response to extracellular stimulus
		entry into cell of other organism during symbiotic interaction
		Rab GTPase binding
		microbody part
		glycerolipid metabolic process
		cellular catabolic process
		NAD or NADH binding
		GTPase regulator activity
		sulfur amino acid metabolic process
		symbiosis, encompassing mutualism through parasitism
		acylglycerol metabolic process
		organic acid metabolic process
		interspecies interaction between organisms
		oxidoreductase activity, acting on the CH-NH group of donors, NAD or NADP as acceptor
		glycerol ether metabolic process
		small GTPase binding
		regulation of response to external stimulus
		ribosomal subunit
		movement in environment of other organism during symbiotic interaction
		ion channel inhibitor activity
		cellular protein complex disassembly
		nitrogen compound metabolic process
		cellular biopolymer catabolic process
		peroxisome
		cellular protein localization
		ncRNA processing
		ribosomal large subunit biogenesis
		regulation of microtubule polymerization or depolymerization
		response to nutrient levels
		enzyme activator activity
		NADP or NADPH binding
		nucleosome organization
		positive regulation of hydrolase activity
		oxidoreductase activity, acting on the CH-NH group of donors
		proteinaceous extracellular matrix
		translation
		movement in host environment
		entry into host
		catabolic process
		extracellular matrix part
		channel inhibitor activity
		reproductive process
		cellular carbohydrate metabolic process
		carbohydrate catabolic process
		late endosome
		cellular macromolecule catabolic process
		DNA packaging
		response to nutrient
		membrane raft assembly
		initiation of viral infection
		cellular amino acid and derivative metabolic process
		large ribosomal subunit
		cytosolic part
		intracellular transport
		intracellular protein transport
		nucleoside-triphosphatase regulator activity
		peroxisomal part
		negative regulation of endocytosis
		response to extracellular stimulus
		protein complex disassembly
		triglyceride metabolic process
		coenzyme binding
		GTPase binding
		structural constituent of ribosome
		microbody membrane
		mRNA catabolic process
		translational initiation
		oxoacid metabolic process
		chromatin assembly or disassembly
		carbohydrate metabolic process
		ribosome
		Rho GTPase binding
		small GTPase regulator activity
		organic ether metabolic process
		enzyme regulator activity
		RNA catabolic process
		protein targeting
		cellular response to nutrient levels
		microbody
		viral reproductive process
		carboxylic acid metabolic process
		positive regulation of GTPase activity
		DNA binding
		reproduction
		long-term synaptic potentiation
		maintenance of location in cell
		response to starvation
		ribonucleoprotein complex biogenesis
		regulation of vesicle fusion
Bb_12h-Bb_6h	49	aspartate family amino acid metabolic process
		regulation of nervous system development
		aspartate family amino acid catabolic process
		heterochromatin
		retrograde axon cargo transport
		cytoskeleton organization
		aspartate transport
		sensory perception of sound
		regulation of lipoprotein particle clearance
		aspartate metabolic process
		axon cargo transport
		2-oxoglutarate metabolic process
		positive regulation of neuron projection development
		organic anion transport
		cellular aldehyde metabolic process
		regulation of low-density lipoprotein particle clearance
		spermatid development
		mRNA 3'-UTR binding
		response to acid
		cofactor metabolic process
		alditol metabolic process
		positive regulation of low-density lipoprotein receptor biosynthetic process
		cytoskeleton-dependent intracellular transport
		glycerol metabolic process
		dicarboxylic acid metabolic process
		cell structure disassembly during apoptosis
		D-aspartate import
		anion transport
		DNA catabolic process, endonucleolytic
		coenzyme metabolic process
		protein localization in nucleus
		protein export from nucleus
		sensory perception of mechanical stimulus
		apoptotic nuclear changes
		D-amino acid transport
		positive regulation of receptor biosynthetic process
		regulation of neuron projection development
		DNA fragmentation involved in apoptosis
		regulation of neurogenesis
		autophagic vacuole formation
		response to amino acid stimulus
		nuclear transport
		nucleocytoplasmic transport
		spermatid differentiation
		protein amino acid autophosphorylation
		regulation of low-density lipoprotein receptor biosynthetic process
		D-aspartate transport
		positive regulation of receptor-mediated endocytosis
		vitamin metabolic process
Bb_12h-P_12h	64	purine nucleotide transport
		intrinsic to endoplasmic reticulum membrane
		heme-copper terminal oxidase activity
		substrate-independent telencephalic tangential migration
		mesenchymal cell differentiation
		regulation of heart contraction
		intrinsic to membrane
		aspartate family amino acid biosynthetic process
		thioesterase binding
		response to glucocorticoid stimulus
		oxidoreductase activity, acting on NADH or NADPH, quinone or similar compound as acceptor
		response to cobalt ion
		cerebral cortex GABAergic interneuron differentiation
		secondary active transmembrane transporter activity
		glucose import
		mesenchyme development
		gap junction
		endothelial cell differentiation
		integral to organelle membrane
		regulation of biomineral formation
		negative regulation of proteolysis
		amino acid transport
		regulation of membrane repolarization
		intrinsic to organelle membrane
		response to corticosterone stimulus
		auxiliary transport protein activity
		oxidoreductase activity, acting on heme group of donors, oxygen as acceptor
		Wnt receptor signaling pathway, planar cell polarity pathway
		adenine nucleotide transport
		cell motility
		negative regulation of neuroblast proliferation
		regulation of heart rate
		negative regulation of neurotransmitter transport
		response to corticosteroid stimulus
		mesenchymal cell development
		integral to endoplasmic reticulum membrane
		multicellular organismal aging
		ethanol metabolic process
		purine ribonucleotide transport
		ossification
		channel regulator activity
		cerebral cortex GABAergic interneuron development
		mitochondrial electron transport, NADH to ubiquinone
		neutral amino acid transmembrane transporter activity
		peptidyl-lysine modification
		biogenic amine biosynthetic process
		oxidoreductase activity, acting on heme group of donors
		morphogenesis of a polarized epithelium
		wound healing
		detection of calcium ion
		glutathione transferase activity
		nucleotide transport
		cytochrome-c oxidase activity
		neutral amino acid transport
		heart morphogenesis
		oxidoreductase activity
		regulation of astrocyte differentiation
		substrate-independent telencephalic tangential interneuron migration
		ATP transport
		regulation of bone mineralization
		heart development
		cerebral cortex neuron differentiation
		cardiac epithelial to mesenchymal transition
		ethanol oxidation
Bb_24h-Bb_6h	187	integrin binding
		detection of light stimulus involved in visual perception
		muscle organ development
		ankyrin binding
		muscle cell differentiation
		negative regulation of steroid biosynthetic process
		regulation of steroid biosynthetic process
		sterol transporter activity
		macromolecular complex remodeling
		euchromatin
		cellular component assembly involved in morphogenesis
		D1 dopamine receptor binding
		detection of visible light
		regulation of sterol transport
		microfilament motor activity
		terpenoid metabolic process
		anion channel activity
		regulation of interleukin-1 beta secretion
		regulation of cholesterol transport
		neuron projection regeneration
		sensory perception of light stimulus
		ribosomal small subunit biogenesis
		lipoprotein particle clearance
		positive regulation of protein complex disassembly
		cell differentiation
		protein amino acid oxidation
		response to abiotic stimulus
		regulation of tumor necrosis factor production
		sarcomere organization
		cellular macromolecule biosynthetic process
		protein amino acid lipidation
		regulation of steroid metabolic process
		RNA transport
		high-density lipoprotein particle remodeling
		cholesterol homeostasis
		sterol transport
		reverse cholesterol transport
		aromatic amino acid family metabolic process
		regulation of endothelial cell migration
		rRNA transport
		very-low-density lipoprotein particle
		forebrain neuron differentiation
		sleep
		macromolecule biosynthetic process
		actomyosin structure organization
		positive regulation of Wnt receptor signaling pathway
		response to other organism
		ncRNA metabolic process
		RNA export from nucleus
		detection of light stimulus
		cell development
		cellular component biogenesis
		mitochondrial electron transport, ubiquinol to cytochrome c
		eye photoreceptor cell development
		plasma lipoprotein particle
		response to aluminum ion
		cellular developmental process
		cell activation
		sterol homeostasis
		biopolymer metabolic process
		establishment of RNA localization
		voltage-gated anion channel activity
		regulation of catecholamine secretion
		phototransduction, visible light
		multicellular organismal response to stress
		membrane protein proteolysis
		anatomical structure homeostasis
		cholesterol transport
		rRNA export from nucleus
		lamellipodium membrane
		positive regulation of steroid metabolic process
		cellular biosynthetic process
		triglyceride-rich lipoprotein particle
		plasma lipoprotein particle assembly
		protein-lipid complex remodeling
		isoprenoid metabolic process
		cellular biopolymer biosynthetic process
		lymphocyte activation
		glutamate signaling pathway
		leukocyte activation during immune response
		negative regulation of blood coagulation
		photoreceptor cell development
		regulation of cytokine secretion
		visual perception
		leukocyte differentiation
		virion assembly
		retinoid metabolic process
		lipoprotein receptor binding
		macromolecule metabolic process
		lipoprotein biosynthetic process
		positive regulation of cholesterol esterification
		high-density lipoprotein particle assembly
		negative regulation of steroid metabolic process
		focal adhesion formation
		eye photoreceptor cell differentiation
		forebrain neuron development
		nuclear periphery
		negative regulation of endothelial cell migration
		motor activity
		steroid binding
		B cell activation during immune response
		diterpenoid metabolic process
		nucleic acid transport
		actin-dependent ATPase activity
		negative regulation of defense response
		protein processing
		phosphatidylcholine-sterol O-acyltransferase activator activity
		lymphocyte activation during immune response
		protein-lipid complex assembly
		protein amino acid acylation
		protein metabolic process
		body morphogenesis
		negative regulation of coagulation
		nuclear euchromatin
		protein heterotrimerization
		regulation of cholesterol esterification
		lymphocyte differentiation
		protein palmitoylation
		electron carrier activity
		positive regulation of viral reproduction
		positive regulation of actin filament depolymerization
		leukocyte activation
		porin activity
		costamere
		central nervous system neuron development
		B cell differentiation
		monocyte differentiation
		regulation of Cdc42 protein signal transduction
		endothelial cell proliferation
		protein maturation by peptide bond cleavage
		response to amphetamine
		high-density lipoprotein particle clearance
		activation of phospholipase C activity by G-protein coupled receptor protein signaling pathway coupled to IP3 second messenger
		regulation of lipid transport
		organ development
		gene expression
		structural constituent of muscle
		2 iron, 2 sulfur cluster binding
		circadian behavior
		regulation of circadian rhythm
		B cell activation
		muscle system process
		high-density lipoprotein particle
		ribosomal small subunit assembly
		immune system development
		negative regulation of blood vessel endothelial cell migration
		regulation of dopamine secretion
		muscle tissue development
		wide pore channel activity
		phototransduction
		response to external stimulus
		head morphogenesis
		regulation of lipid biosynthetic process
		negative regulation of lipid biosynthetic process
		cholesterol transporter activity
		circadian sleep/wake cycle
		detection of light stimulus involved in sensory perception
		plasma lipoprotein particle remodeling
		anatomical structure morphogenesis
		photoreceptor cell differentiation
		response to light stimulus
		laminin binding
		cell activation during immune response
		monovalent inorganic cation homeostasis
		protein-lipid complex
		cortical cytoskeleton
		cellular monovalent inorganic cation homeostasis
		negative regulation of inflammatory response
		neural tube development
		chylomicron
		muscle contraction
		cellular component assembly
		hemopoietic or lymphoid organ development
		central nervous system neuron differentiation
		response to radiation
		striated muscle tissue development
		rhythmic behavior
		reproductive behavior
		blood vessel endothelial cell migration
		threonine metabolic process
		platelet activation
		response to drug
		membrane protein ectodomain proteolysis
		extracellular matrix structural constituent
		regulation of membrane potential
		negative regulation of lipid metabolic process
		regulation of interleukin-1 secretion
Bb_24h-P_24h	264	4-hydroxyproline catabolic process
		regulation of angiogenesis
		regulation of glucose import
		regulation of long-term neuronal synaptic plasticity
		synaptic transmission, glutamatergic
		occluding junction
		clathrin sculpted monoamine transport vesicle membrane
		regulation of neuronal synaptic plasticity
		meiosis
		regulation of receptor recycling
		sodium ion binding
		synaptic vesicle membrane
		cell morphogenesis
		negative regulation of muscle contraction
		NADH dehydrogenase (ubiquinone) activity
		glutamate catabolic process to aspartate
		cytidylyltransferase activity
		meiotic chromosome segregation
		aspartate catabolic process
		regulation of exocytosis
		positive regulation of transmission of nerve impulse
		GTP binding
		RNA-dependent DNA replication
		phosphate metabolic process
		axon guidance
		positive regulation of angiogenesis
		ribonucleoside diphosphate biosynthetic process
		cation transport
		glutamate catabolic process to 2-oxoglutarate
		establishment of spindle orientation
		regulation of humoral immune response
		cellular iron ion homeostasis
		regulation of telomere maintenance via telomerase
		pyruvate metabolic process
		positive regulation of telomere maintenance
		synaptobrevin 2-SNAP-25-syntaxin-1a-complexin II complex
		proton-transporting V-type ATPase, V0 domain
		regulation of striated muscle tissue development
		proton-transporting two-sector ATPase complex, catalytic domain
		regulation of synaptic plasticity
		nucleoside phosphate metabolic process
		organelle fusion
		regulation of complement activation
		chromosome separation
		myelin assembly
		hydrogen ion transporting ATP synthase activity, rotational mechanism
		monosaccharide biosynthetic process
		neurotransmitter secretion
		regulation of glucocorticoid metabolic process
		proton-transporting V-type ATPase complex
		catechol catabolic process
		Golgi vesicle fusion to target membrane
		T-tubule
		dopamine catabolic process
		iron ion transport
		nucleoside diphosphate metabolic process
		platelet dense tubular network membrane
		ATPase activity, coupled
		nucleoside triphosphate adenylate kinase activity
		hormone catabolic process
		heterocycle metabolic process
		endocytic vesicle
		cellular di-, tri-valent inorganic cation homeostasis
		negative regulation of axonogenesis
		regulation of DNA metabolic process
		Scrib-APC-beta-catenin complex
		guanyl ribonucleotide binding
		cellular response to insulin stimulus
		monocarboxylic acid binding
		secretory granule membrane
		phosphotransferase activity, phosphate group as acceptor
		cell-cell junction assembly
		nucleotide phosphorylation
		cell part morphogenesis
		oxaloacetate metabolic process
		guanyl nucleotide binding
		proton-transporting ATPase activity, rotational mechanism
		regulation of protein maturation by peptide bond cleavage
		oxidoreductase activity, acting on sulfur group of donors, NAD or NADP as acceptor
		drug binding
		endomembrane system
		inositol phosphate-mediated signaling
		GTP metabolic process
		regulation of striated muscle contraction
		nucleobase, nucleoside and nucleotide interconversion
		cell morphogenesis involved in differentiation
		solute:hydrogen symporter activity
		negative regulation of lyase activity
		regulation of chromosome organization
		cerebral cortex radially oriented cell migration
		radial glial cell differentiation
		organelle envelope
		nucleoside diphosphate kinase activity
		dendrite membrane
		NADH dehydrogenase (quinone) activity
		chaperonin-containing T-complex
		membrane fusion
		negative regulation of cell projection organization
		clathrin sculpted acetylcholine transport vesicle
		meiotic cell cycle
		oxidoreductase activity, acting on the CH-NH2 group of donors
		spindle localization
		central nervous system neuron axonogenesis
		kynurenine-oxoglutarate transaminase activity
		calcium ion binding
		cation-transporting ATPase activity
		cellular metal ion homeostasis
		pyrimidine ribonucleoside metabolic process
		blood coagulation, intrinsic pathway
		protein import into peroxisome membrane
		cell projection organization
		positive regulation of DNA metabolic process
		myosin binding
		nucleoside diphosphate biosynthetic process
		regulation of neurotransmitter secretion
		endocytic vesicle membrane
		L-aspartate:2-oxoglutarate aminotransferase activity
		apical plasma membrane
		regulation of muscle development
		positive regulation of exocytosis
		alcohol biosynthetic process
		di-, tri-valent inorganic cation transport
		neuron projection development
		Ras protein signal transduction
		post-embryonic development
		cation homeostasis
		transferrin transport
		respiratory system process
		AMP metabolic process
		sequestering of metal ion
		paranodal junction assembly
		RAGE receptor binding
		glucose transmembrane transporter activity
		nucleotide biosynthetic process
		regulation of acute inflammatory response
		locomotion involved in locomotory behavior
		regulation of anatomical structure morphogenesis
		ferric iron transport
		negative regulation of developmental process
		dicarboxylic acid transport
		antigen processing and presentation of peptide antigen via MHC class I
		synaptic vesicle endocytosis
		negative regulation of cyclase activity
		pyrimidine ribonucleotide metabolic process
		intracellular receptor-mediated signaling pathway
		cytoskeletal anchoring at plasma membrane
		regulation of skeletal muscle tissue development
		clathrin sculpted monoamine transport vesicle
		purine ribonucleoside diphosphate metabolic process
		negative regulation of guanylate cyclase activity
		regulation of guanylate cyclase activity
		negative regulation of heart contraction
		purine nucleoside diphosphate biosynthetic process
		nucleotide kinase activity
		oxidoreductase activity, acting on the CH-NH2 group of donors, oxygen as acceptor
		regulation of DNA replication
		nucleotide metabolic process
		cellular carbohydrate catabolic process
		positive regulation of telomere maintenance via telomerase
		positive regulation of MAPKKK cascade
		regulation of mitochondrial translation
		T-tubule organization
		organelle inner membrane
		positive regulation of DNA binding
		phosphorylation
		hydrogen peroxide biosynthetic process
		ribonucleoside diphosphate metabolic process
		alkali metal ion binding
		amine oxidase activity
		oxidoreductase activity, acting on NADH or NADPH
		metal ion homeostasis
		positive regulation of secretion
		cell projection morphogenesis
		vesicle-mediated transport
		catecholamine catabolic process
		regulation of telomere maintenance
		fumarate metabolic process
		second-messenger-mediated signaling
		maintenance of location
		phospholipid binding
		di-, tri-valent inorganic cation homeostasis
		presynaptic membrane
		thrombospondin receptor activity
		membrane invagination
		potassium ion binding
		L-phenylalanine aminotransferase activity
		tight junction
		hexose biosynthetic process
		regulation of multicellular organismal process
		iron ion homeostasis
		positive regulation of DNA replication
		platelet dense tubular network
		cellular response to hormone stimulus
		metal ion transport
		synaptic vesicle exocytosis
		syntaxin-1 binding
		GDP binding
		nucleobase, nucleoside, nucleotide kinase activity
		response to tumor necrosis factor
		ion transport
		aspartate biosynthetic process
		neuron projection morphogenesis
		cerebral cortex radial glia guided migration
		intracellular signaling cascade
		cellular cation homeostasis
		protein kinase C inhibitor activity
		calcium ion homeostasis
		interaction with symbiont
		protein phosphatase binding
		female meiosis
		L-phenylalanine:2-oxoglutarate aminotransferase activity
		transport vesicle membrane
		envelope
		synaptic vesicle targeting
		calcium-dependent protein binding
		protease binding
		4-hydroxyproline metabolic process
		M phase of meiotic cell cycle
		response to peptide hormone stimulus
		diol catabolic process
		phosphorus metabolic process
		inactivation of MAPK activity
		regulation of cardiac muscle contraction
		negative regulation of myeloid leukocyte differentiation
		NADH dehydrogenase activity
		cell projection membrane
		phosphatase binding
		mitotic sister chromatid separation
		cell morphogenesis involved in neuron differentiation
		purine nucleoside diphosphate metabolic process
		nucleoside diphosphate phosphorylation
		ADP biosynthetic process
		secretory granule
		response to insulin stimulus
		proton-transporting two-sector ATPase complex, proton-transporting domain
		leading edge membrane
		gluconeogenesis
		negative regulation of mitotic cell cycle
		cell leading edge
		transition metal ion transport
		cell communication
		response to selenium ion
		axonogenesis
		neurogenesis
		positive regulation of receptor recycling
		flotillin complex
		synaptobrevin 2-SNAP-25-syntaxin-1a complex
		positive regulation of transcription factor activity
		paranode region of axon
		establishment of protein localization to plasma membrane
		response to cytokine stimulus
		nucleotidyltransferase activity
		regulation of cardiac muscle contraction by calcium ion signaling
		positive regulation of synaptic transmission
		proteasome storage granule
		ADP metabolic process
		presynaptic active zone
		cellular component morphogenesis
		adenylate kinase activity
		positive regulation of calcium ion-dependent exocytosis
		clathrin sculpted acetylcholine transport vesicle membrane
		cellular calcium ion homeostasis
		ATPase activator activity
		purine ribonucleoside diphosphate biosynthetic process
P_12h-P_6h	114	regulation of ion transport
		positive regulation of metabolic process
		positive regulation of peptidyl-threonine phosphorylation
		regulation of protein ubiquitination
		regulation of type I interferon-mediated signaling pathway
		establishment of localization in cell
		intracellular organelle lumen
		regulation of biological process
		Golgi apparatus
		positive regulation of phosphate metabolic process
		negative regulation of smooth muscle cell proliferation
		regulation of oxidoreductase activity
		regulation of epidermal growth factor receptor signaling pathway
		membrane depolarization
		cytoplasm
		tubulin complex assembly
		organelle lumen
		positive regulation of macromolecule metabolic process
		regulation of embryonic development
		intracellular pH reduction
		regulation of actin filament bundle formation
		intracellular part
		phospholipase binding
		negative regulation of cellular process
		regulation of ATPase activity
		positive regulation of ATPase activity
		chaperone-mediated protein complex assembly
		actin monomer binding
		eye development
		fertilization
		retina development in camera-type eye
		negative regulation of fibroblast proliferation
		ubiquitin protein ligase binding
		regulation of proteasomal ubiquitin-dependent protein catabolic process
		adherens junction assembly
		cullin-RING ubiquitin ligase complex
		negative regulation of cell motion
		cellular protein complex assembly
		clathrin vesicle coat
		regulation of cell adhesion molecule production
		Cdc48p-Npl4p-Ufd1p AAA ATPase complex
		protein targeting to mitochondrion
		peroxidase activity
		regulation of defense response to virus
		positive regulation of protein modification process
		positive regulation of cytoskeleton organization
		pH reduction
		protein binding
		positive regulation of phosphorylation
		regulation of toll-like receptor signaling pathway
		transcription repressor binding
		regulation of defense response to virus by virus
		nucleolus
		positive regulation of calcium ion transport into cytosol
		regulation of primary metabolic process
		positive regulation of cell adhesion molecule production
		protein import into mitochondrial outer membrane
		positive regulation of peptidyl-serine phosphorylation
		oxygen and reactive oxygen species metabolic process
		oxidoreductase activity, acting on peroxide as acceptor
		heterotypic cell-cell adhesion
		glycoprotein catabolic process
		regulation of nitric oxide biosynthetic process
		asymmetric protein localization
		blood vessel development
		positive regulation of actin filament polymerization
		nuclear part
		associative learning
		ubiquitin ligase complex
		regulation of toll-like receptor 4 signaling pathway
		regulation of pinocytosis
		establishment or maintenance of apical/basal cell polarity
		nuclear lumen
		regulation of stress fiber formation
		protein localization in organelle
		positive regulation of phosphorus metabolic process
		glycoprotein binding
		nucleus
		negative regulation of protein binding
		protein serine/threonine kinase activator activity
		Hsp70 protein binding
		clathrin coat
		protein localization in mitochondrion
		ubiquitin-ubiquitin ligase activity
		CUL4 RING ubiquitin ligase complex
		regulation of cytokine-mediated signaling pathway
		adenyl-nucleotide exchange factor activity
		negative regulation of cell migration
		positive regulation of protein polymerization
		regulation of peptidyl-threonine phosphorylation
		positive regulation of protein complex assembly
		ubiquitin conjugating enzyme complex
		membrane-enclosed lumen
		regulation of protein polymerization
		anatomical structure formation involved in morphogenesis
		outer mitochondrial membrane organization
		retina morphogenesis in camera-type eye
		regulation of binding
		membrane coat
		cellular macromolecular complex assembly
		apical protein localization
		biological regulation
		regulation of protein modification process
		intracellular
		protein complex
		positive regulation of toll-like receptor signaling pathway
		site of polarized growth
		coated membrane
		negative regulation of oxidoreductase activity
		single fertilization
		growth cone
		post-Golgi vesicle-mediated transport
		'de novo' posttranslational protein folding
		positive regulation of cytokine-mediated signaling pathway
P_24h-P_6h	140	oxygen binding
		sulfide oxidation
		placenta development
		catecholamine biosynthetic process
		5S rRNA binding
		regulation of cyclic nucleotide metabolic process
		response to salt stress
		histone phosphorylation
		response to organic cyclic substance
		regulation of protein sumoylation
		neuromuscular process
		melanosome membrane
		G-protein-coupled receptor binding
		regulation of nucleotide metabolic process
		negative regulation of platelet-derived growth factor receptor signaling pathway
		copper ion binding
		maternal placenta development
		R-SMAD binding
		cytokinesis
		response to water deprivation
		phospholipase inhibitor activity
		positive regulation of cyclic nucleotide metabolic process
		regulation of Notch signaling pathway
		oxidoreductase activity, acting on sulfur group of donors
		positive regulation of phospholipase C activity
		negative regulation of protein metabolic process
		negative regulation of protein sumoylation
		amino acid binding
		peptidyl-cysteine oxidation
		positive regulation of Golgi to plasma membrane protein transport
		malate-aspartate shuttle
		regulation of protein oligomerization
		negative regulation of glial cell apoptosis
		adrenergic receptor binding
		convergent extension
		positive regulation of interleukin-8 production
		locomotory behavior
		protein kinase C binding
		glutathione metabolic process
		positive regulation of cyclase activity
		response to endoplasmic reticulum stress
		peptidase inhibitor activity
		response to estrogen stimulus
		glutamine family amino acid biosynthetic process
		perinuclear region of cytoplasm
		sulfide oxidation, using sulfide:quinone oxidoreductase
		cell cortex
		positive regulation of protein kinase B signaling cascade
		ephrin receptor binding
		enzyme inhibitor activity
		negative regulation of cellular protein metabolic process
		F-actin capping protein complex
		visual behavior
		regulation of intracellular protein transport
		bone resorption
		regulation of protein export from nucleus
		alpha-tubulin binding
		negative regulation of protein complex assembly
		regulation of amine transport
		response to tropane
		activation of adenylate cyclase activity by dopamine receptor signaling pathway
		receptor tyrosine kinase binding
		beta-2 adrenergic receptor binding
		response to carbohydrate stimulus
		regulation of mitochondrial membrane potential
		dendrite
		cytokine production
		negative regulation of transport
		contractile ring
		plasma membrane fusion
		regulation of platelet-derived growth factor receptor signaling pathway
		negative regulation of BMP signaling pathway
		regulation of adenylate cyclase activity
		SH2 domain binding
		dopamine biosynthetic process
		actin filament binding
		lipase inhibitor activity
		endopeptidase inhibitor activity
		regulation of catalytic activity
		adult behavior
		oxidoreductase activity, acting on sulfur group of donors, disulfide as acceptor
		visual learning
		brush border
		extracellular structure organization
		cellular amino acid biosynthetic process
		positive regulation of lyase activity
		regulation of cyclic nucleotide biosynthetic process
		response to estradiol stimulus
		glial cell proliferation
		decidualization
		Notch binding
		negative regulation of actin filament polymerization
		negative regulation of protein polymerization
		dopamine transport
		regulation of protein homooligomerization
		protein kinase binding
		positive regulation of cAMP biosynthetic process
		positive regulation of nucleotide metabolic process
		bone remodeling
		aconitate hydratase activity
		activation of phospholipase C activity
		response to cocaine
		hair follicle placode formation
		regulation of cellular protein metabolic process
		calcium ion import
		embryonic camera-type eye development
		chitosome
		regulation of glial cell apoptosis
		activation of adenylate cyclase activity
		regulation of cAMP metabolic process
		negative regulation of organelle organization
		response to hexose stimulus
		negative regulation of cytoskeleton organization
		immunological synapse
		regulation of mitochondrial RNA catabolic process
		eating behavior
		positive regulation of intracellular transport
		sulfur utilization
		signalosome
		positive regulation of adenylate cyclase activity
		hyaluronic acid binding
		adult locomotory behavior
		ruffle
		regulation of muscle adaptation
		histone deacetylase binding
		actin cytoskeleton
		negative regulation of Arp2/3 complex-mediated actin nucleation
		response to glucose stimulus
		chaperone binding
		regulation of nucleotide biosynthetic process
		response to electrical stimulus
		positive regulation of cAMP metabolic process
		positive regulation of cyclic-nucleotide phosphodiesterase activity
		ectodermal placode formation
		kininogen binding
		response to monosaccharide stimulus
		regulation of protein kinase B signaling cascade
		sulfate assimilation
		cellular response to oxidative stress
		negative regulation of transporter activity

## Sheet: Annotation
Cluster frequency	Annotate the difference protein ratio of the GO term to the difference protein annotated to all GO terms
Protein frequency of use	The ratio of all proteins annotated to this GO term to all proteins annotated to all GO terms
Corrected P-value	The p-value is calculated by hypergeometric test. When the value is less than 0.05, it is defined as a GO term that is significantly enriched in differential proteins
