# Supplementary material for: Proteomic Analysis of Rhesus Macaque Brain Explants Treated With Borrelia burgdorferi Identifies Host GAP-43 as a Potential Factor Associated With Lyme Neuroborreliosis
Source: Front Cell Infect Microbiol. 2021 Jun 10;11:647662. doi: 10.3389/fcimb.2021.647662 (PMC8224226; doi:10.3389/fcimb.2021.647662)
Supplement: Supplementary file 5 [file Table_2.xlsx]

## Sheet: Pathway_enrichment
Groups	Pathway	Diff Proteins with pathway annotation	All Proteins with pathway annotation	Pvalue	Pathway ID	Proteins	KOs
Bb-6h/PBS-6h	Ribosome	7	96	2.81017e-05	ko03010	tr|F6R318|F6R318_MACMU;tr|F6T928|F6T928_MACMU;tr|F6TKN9|F6TKN9_MACMU;tr|F7C322|F7C322_MACMU;tr|F7DV33|F7DV33_MACMU;tr|G7N0D2|G7N0D2_MACMU;tr|G7NER4|G7NER4_MACMU	K02925+K02960+K02896+K02930+K02995+K02938+K02918
Bb-6h/PBS-6h	Folate biosynthesis	1	4	0.0383412	ko00790	tr|F6TQR0|F6TQR0_MACMU	K00357
Bb-12h/Bb-6h	Amyotrophic lateral sclerosis (ALS)	3	43	0.0270686	ko05014	sp|Q8HXQ0|SODC_MACMU;tr|A0A1D5R6I4|A0A1D5R6I4_MACMU;tr|F6QBZ7|F6QBZ7_MACMU	K04565+K06268+K05613
Bb-12h/Bb-6h	Thyroid cancer	2	18	0.0299868	ko05216	tr|F7GS38|F7GS38_MACMU;tr|F7GV58|F7GV58_MACMU	K09290
Bb-12h/Bb-6h	Phenylalanine, tyrosine and tryptophan biosynthesis	1	3	0.045149	ko00400	tr|H9EVG6|H9EVG6_MACMU	K00813
Bb-12h/PBS-12h	Parkinson's disease	14	128	0.000246818	ko05012	sp|Q3YAJ5|NDUA4_MACMU;sp|Q53CF8|COX5A_MACMU;tr|A0A1D5Q5I8|A0A1D5Q5I8_MACMU;tr|A0A1D5Q8Y9|A0A1D5Q8Y9_MACMU;tr|A0A1D5QPJ7|A0A1D5QPJ7_MACMU;tr|A0A1D5RE69|A0A1D5RE69_MACMU;tr|F6PJS7|F6PJS7_MACMU;tr|F6V7Y3|F6V7Y3_MACMU;tr|F6VFX1|F6VFX1_MACMU;tr|F6ZV38|F6ZV38_MACMU;tr|F7AF75|F7AF75_MACMU;tr|F7GUA1|F7GUA1_MACMU;tr|F7HQ00|F7HQ00_MACMU;tr|H9EM10|H9EM10_MACMU	K03948+K02264+K05687+K03178+K02263+K03964+K00414+K00411+K03959+K00501+K03955+K05863+K03962
Bb-12h/PBS-12h	Huntington's disease	15	149	0.000370112	ko05016	sp|Q3YAJ5|NDUA4_MACMU;sp|Q53CF8|COX5A_MACMU;tr|A0A1D5QPB7|A0A1D5QPB7_MACMU;tr|A0A1D5QPJ7|A0A1D5QPJ7_MACMU;tr|A0A1D5RE69|A0A1D5RE69_MACMU;tr|F6PJS7|F6PJS7_MACMU;tr|F6V7Y3|F6V7Y3_MACMU;tr|F6VFX1|F6VFX1_MACMU;tr|F7AF75|F7AF75_MACMU;tr|F7GFB1|F7GFB1_MACMU;tr|F7GUA1|F7GUA1_MACMU;tr|F7H9W9|F7H9W9_MACMU;tr|F7HQ00|F7HQ00_MACMU;tr|H9EM10|H9EM10_MACMU;tr|H9FPR4|H9FPR4_MACMU	K03948+K02264+K03008+K02263+K03964+K00414+K00411+K03959+K03955+K05863+K10424+K03962+K04644
Bb-12h/PBS-12h	Oxidative phosphorylation	10	105	0.00543366	ko00190	sp|Q3YAJ5|NDUA4_MACMU;sp|Q53CF8|COX5A_MACMU;tr|A0A1D5QPJ7|A0A1D5QPJ7_MACMU;tr|A0A1D5RE69|A0A1D5RE69_MACMU;tr|A0A1D5RKZ4|A0A1D5RKZ4_MACMU;tr|F6PJS7|F6PJS7_MACMU;tr|F6V7Y3|F6V7Y3_MACMU;tr|F6VFX1|F6VFX1_MACMU;tr|F7AF75|F7AF75_MACMU;tr|F7HQ00|F7HQ00_MACMU	K03948+K02264+K02263+K03964+K02151+K00414+K00411+K03959+K03955+K03962
Bb-12h/PBS-12h	Cardiac muscle contraction	6	59	0.0219356	ko04260	sp|Q53CF8|COX5A_MACMU;tr|A0A1D5QPJ7|A0A1D5QPJ7_MACMU;tr|A0A1D5R406|A0A1D5R406_MACMU;tr|F6PJS7|F6PJS7_MACMU;tr|F6V7Y3|F6V7Y3_MACMU;tr|F7GY84|F7GY84_MACMU	K02264+K02263+K04860+K00414+K00411+K01540
Bb-12h/PBS-12h	Alzheimer's disease	10	137	0.0313044	ko05010	sp|Q3YAJ5|NDUA4_MACMU;sp|Q53CF8|COX5A_MACMU;tr|A0A1D5QPJ7|A0A1D5QPJ7_MACMU;tr|A0A1D5RE69|A0A1D5RE69_MACMU;tr|F6PJS7|F6PJS7_MACMU;tr|F6V7Y3|F6V7Y3_MACMU;tr|F6VFX1|F6VFX1_MACMU;tr|F7AF75|F7AF75_MACMU;tr|F7HK86|F7HK86_MACMU;tr|F7HQ00|F7HQ00_MACMU	K03948+K02264+K02263+K03964+K00414+K00411+K03959+K03955+K02183+K03962
Bb-12h/PBS-12h	Nucleotide excision repair	2	8	0.0336964	ko03420	tr|F7FCJ0|F7FCJ0_MACMU;tr|F7HKU5|F7HKU5_MACMU	K10609+K10840
Bb-12h/PBS-12h	Ascorbate and aldarate metabolism	2	8	0.0336964	ko00053	tr|A0A1D5QEM0|A0A1D5QEM0_MACMU;tr|F7H5N9|F7H5N9_MACMU	K00149+K00128
Bb-12h/PBS-12h	Pancreatic secretion	6	67	0.038145	ko04972	tr|F6XR95|F6XR95_MACMU;tr|F7BYH7|F7BYH7_MACMU;tr|F7GY84|F7GY84_MACMU;tr|F7GY91|F7GY91_MACMU;tr|F7HU61|F7HU61_MACMU;tr|G7MIM5|G7MIM5_MACMU	K01047+K02677+K01540+K04392+K05850+K04513
Bb-12h/PBS-12h	Wnt signaling pathway	7	87	0.0431119	ko04310	tr|F6UZQ6|F6UZQ6_MACMU;tr|F7BYH7|F7BYH7_MACMU;tr|F7CKT2|F7CKT2_MACMU;tr|F7FP94|F7FP94_MACMU;tr|F7GY91|F7GY91_MACMU;tr|F7HG96|F7HG96_MACMU;tr|G7MIM5|G7MIM5_MACMU	K04512+K02677+K03097+K04507+K04392+K04513
Bb-24h/Bb-6h	Huntington's disease	13	149	0.000102501	ko05016	sp|Q53CF8|COX5A_MACMU;tr|A0A1D5Q3K4|A0A1D5Q3K4_MACMU;tr|A0A1D5R4E5|A0A1D5R4E5_MACMU;tr|F6PJS7|F6PJS7_MACMU;tr|F6V7Y3|F6V7Y3_MACMU;tr|F6VRG2|F6VRG2_MACMU;tr|F6Z424|F6Z424_MACMU;tr|F6ZLX4|F6ZLX4_MACMU;tr|F7CZI8|F7CZI8_MACMU;tr|F7DMP6|F7DMP6_MACMU;tr|F7EV45|F7EV45_MACMU;tr|F7GH97|F7GH97_MACMU;tr|H9FQS7|H9FQS7_MACMU	K02264+K04634+K04648+K00414+K00411+K03011+K00416+K03936+K03934+K00413+K05862+K11828
Bb-24h/Bb-6h	Cardiac muscle contraction	8	59	0.000118835	ko04260	sp|Q53CF8|COX5A_MACMU;tr|A0A1D5R5P8|A0A1D5R5P8_MACMU;tr|F6PJS7|F6PJS7_MACMU;tr|F6V7Y3|F6V7Y3_MACMU;tr|F6Z424|F6Z424_MACMU;tr|F7DMP6|F7DMP6_MACMU;tr|F7HE84|F7HE84_MACMU;tr|F7HPP6|F7HPP6_MACMU	K02264+K10352+K00414+K00411+K00416+K00413+K01539
Bb-24h/Bb-6h	Parkinson's disease	11	128	0.000416681	ko05012	sp|Q53CF8|COX5A_MACMU;tr|F6PJS7|F6PJS7_MACMU;tr|F6V7Y3|F6V7Y3_MACMU;tr|F6Z424|F6Z424_MACMU;tr|F6ZLX4|F6ZLX4_MACMU;tr|F6ZV38|F6ZV38_MACMU;tr|F7CZI8|F7CZI8_MACMU;tr|F7DMP6|F7DMP6_MACMU;tr|F7EV45|F7EV45_MACMU;tr|F7GH97|F7GH97_MACMU;tr|F7H4X8|F7H4X8_MACMU	K02264+K00414+K00411+K00416+K03936+K00501+K03934+K00413+K05862+K04528
Bb-24h/Bb-6h	Alzheimer's disease	11	137	0.000746336	ko05010	sp|Q53CF8|COX5A_MACMU;tr|A0A1D5Q3K4|A0A1D5Q3K4_MACMU;tr|F6PJS7|F6PJS7_MACMU;tr|F6V7Y3|F6V7Y3_MACMU;tr|F6Z424|F6Z424_MACMU;tr|F6ZLX4|F6ZLX4_MACMU;tr|F7CZI8|F7CZI8_MACMU;tr|F7DMP6|F7DMP6_MACMU;tr|F7EHT7|F7EHT7_MACMU;tr|F7H4X8|F7H4X8_MACMU;tr|I2CYL7|I2CYL7_MACMU	K02264+K04634+K00414+K00411+K00416+K03936+K03934+K00413+K06171+K04528+K04524
Bb-24h/Bb-6h	Oxidative phosphorylation	9	105	0.00145957	ko00190	sp|Q53CF8|COX5A_MACMU;tr|F6PJS7|F6PJS7_MACMU;tr|F6V7Y3|F6V7Y3_MACMU;tr|F6Z424|F6Z424_MACMU;tr|F6ZLX4|F6ZLX4_MACMU;tr|F7CZI8|F7CZI8_MACMU;tr|F7DMP6|F7DMP6_MACMU;tr|F7GWS5|F7GWS5_MACMU;tr|F7HT50|F7HT50_MACMU	K02264+K00414+K00411+K00416+K03936+K03934+K00413+K01507+K02145
Bb-24h/Bb-6h	Amoebiasis	5	71	0.0366466	ko05146	tr|A0A1D5Q3K4|A0A1D5Q3K4_MACMU;tr|F6V360|F6V360_MACMU;tr|F6VRJ5|F6VRJ5_MACMU;tr|F6XTF7|F6XTF7_MACMU;tr|F7BJV7|F7BJV7_MACMU	K04634+K13963+K05699+K04455+K06236
Bb-24h/Bb-6h	Ribosome	6	96	0.0380582	ko03010	tr|F6TQ53|F6TQ53_MACMU;tr|F6U6B5|F6U6B5_MACMU;tr|F7AA98|F7AA98_MACMU;tr|F7ES75|F7ES75_MACMU;tr|F7HI21|F7HI21_MACMU;tr|F7HIX4|F7HIX4_MACMU	K02942+K02998+K02979+K02873+K02955+K02893
Bb-24h/Bb-6h	Protein digestion and absorption	3	30	0.0420794	ko04974	tr|F7BJV7|F7BJV7_MACMU;tr|F7HE84|F7HE84_MACMU;tr|F7HPP6|F7HPP6_MACMU	K06236+K01539
Bb-24h/PBS-24h	Huntington's disease	26	149	0.000324783	ko05016	sp|Q3YAJ5|NDUA4_MACMU;sp|Q53CF8|COX5A_MACMU;tr|A0A1D5QPJ7|A0A1D5QPJ7_MACMU;tr|A0A1D5QSQ7|A0A1D5QSQ7_MACMU;tr|F6PL38|F6PL38_MACMU;tr|F6QA37|F6QA37_MACMU;tr|F6S4N7|F6S4N7_MACMU;tr|F6SP30|F6SP30_MACMU;tr|F6VFX1|F6VFX1_MACMU;tr|F6WTW1|F6WTW1_MACMU;tr|F6Z952|F6Z952_MACMU;tr|F6ZKL2|F6ZKL2_MACMU;tr|F6ZLX4|F6ZLX4_MACMU;tr|F7AF75|F7AF75_MACMU;tr|F7ERL9|F7ERL9_MACMU;tr|F7EV45|F7EV45_MACMU;tr|F7FEF3|F7FEF3_…	K03948+K02264+K02263+K02127+K11824+K05863+K02137+K02084+K03959+K05862+K11827+K05858+K03936+K03955+K02134+K04958+K05208+K03008+K03953+K02136+K00415+K10408+K04564+K04644
Bb-24h/PBS-24h	Oxidative phosphorylation	20	105	0.000503293	ko00190	sp|Q3YAJ5|NDUA4_MACMU;sp|Q53CF8|COX5A_MACMU;tr|A0A1D5QPJ7|A0A1D5QPJ7_MACMU;tr|A0A1D5QSQ7|A0A1D5QSQ7_MACMU;tr|F6S4N7|F6S4N7_MACMU;tr|F6VFX1|F6VFX1_MACMU;tr|F6ZLX4|F6ZLX4_MACMU;tr|F7AF75|F7AF75_MACMU;tr|F7EFE2|F7EFE2_MACMU;tr|F7ERL9|F7ERL9_MACMU;tr|F7FLR7|F7FLR7_MACMU;tr|F7FMM0|F7FMM0_MACMU;tr|F7FNL2|F7FNL2_MACMU;tr|F7GLJ4|F7GLJ4_MACMU;tr|F7GS54|F7GS54_MACMU;tr|F7H7P1|F7H7P1_MACMU;tr|F7HJS5|F7HJS5_…	K03948+K02264+K02263+K02127+K02137+K03959+K03936+K03955+K02149+K02134+K03662+K02154+K02130+K02147+K11725+K03953+K02136+K00415+K02146+K03883
Bb-24h/PBS-24h	Phenylalanine metabolism	5	10	0.00081613	ko00360	tr|A0A1D5QI06|A0A1D5QI06_MACMU;tr|F6UDV1|F6UDV1_MACMU;tr|F7D3H3|F7D3H3_MACMU;tr|F7D3I3|F7D3I3_MACMU;tr|F7F6H0|F7F6H0_MACMU	K00813+K00274+K11188
Bb-24h/PBS-24h	Parkinson's disease	22	128	0.00115636	ko05012	sp|P61143|SYUA_MACMU;sp|Q3YAJ5|NDUA4_MACMU;sp|Q53CF8|COX5A_MACMU;tr|A0A1D5QPJ7|A0A1D5QPJ7_MACMU;tr|A0A1D5QSQ7|A0A1D5QSQ7_MACMU;tr|A0A1D5R5B2|A0A1D5R5B2_MACMU;tr|F6QA37|F6QA37_MACMU;tr|F6S4N7|F6S4N7_MACMU;tr|F6SP30|F6SP30_MACMU;tr|F6UH00|F6UH00_MACMU;tr|F6VFX1|F6VFX1_MACMU;tr|F6WTW1|F6WTW1_MACMU;tr|F6ZLX4|F6ZLX4_MACMU;tr|F7AF75|F7AF75_MACMU;tr|F7ERL9|F7ERL9_MACMU;tr|F7EV45|F7EV45_MACMU;tr|F7GUA1|F…	K04528+K03948+K02264+K02263+K02127+K04557+K05863+K02137+K02084+K03959+K05862+K03936+K03955+K02134+K03953+K02136+K00415+K03883
Bb-24h/PBS-24h	Alzheimer's disease	23	137	0.00125021	ko05010	sp|P61143|SYUA_MACMU;sp|Q3YAJ5|NDUA4_MACMU;sp|Q53CF8|COX5A_MACMU;tr|A0A1D5QPJ7|A0A1D5QPJ7_MACMU;tr|A0A1D5QSQ7|A0A1D5QSQ7_MACMU;tr|F6S4N7|F6S4N7_MACMU;tr|F6SFC6|F6SFC6_MACMU;tr|F6SP30|F6SP30_MACMU;tr|F6VFX1|F6VFX1_MACMU;tr|F6W6J7|F6W6J7_MACMU;tr|F6ZKL2|F6ZKL2_MACMU;tr|F6ZLX4|F6ZLX4_MACMU;tr|F7AF75|F7AF75_MACMU;tr|F7ERL9|F7ERL9_MACMU;tr|F7FEF3|F7FEF3_MACMU;tr|F7G6M2|F7G6M2_MACMU;tr|F7H5X2|F7H5X2_MA…	K04528+K03948+K02264+K02263+K02127+K02137+K04348+K02084+K03959+K02090+K05858+K03936+K03955+K02134+K04958+K05208+K03953+K02136+K00415+K02183+K06704+K05853
Bb-24h/PBS-24h	Proximal tubule bicarbonate reclamation	6	21	0.00703743	ko04964	tr|A0A1D5QB10|A0A1D5QB10_MACMU;tr|A0A1D5R1L9|A0A1D5R1L9_MACMU;tr|F7GY84|F7GY84_MACMU;tr|F7H2B1|F7H2B1_MACMU;tr|F7HE84|F7HE84_MACMU;tr|F7HSV9|F7HSV9_MACMU	K00261+K01539+K01540+K13577+K00025
Bb-24h/PBS-24h	Protein digestion and absorption	7	30	0.0119917	ko04974	tr|A0A1D5Q3L7|A0A1D5Q3L7_MACMU;tr|A0A1D5R1L9|A0A1D5R1L9_MACMU;tr|F6X897|F6X897_MACMU;tr|F6XMZ4|F6XMZ4_MACMU;tr|F7GY84|F7GY84_MACMU;tr|F7HE84|F7HE84_MACMU;tr|Q6WFZ7|Q6WFZ7_MACMU	K01278+K01539+K06237+K06238+K01540+K14206
Bb-24h/PBS-24h	Wnt signaling pathway	14	87	0.0157384	ko04310	tr|F6RRV0|F6RRV0_MACMU;tr|F6SFC6|F6SFC6_MACMU;tr|F6VT97|F6VT97_MACMU;tr|F6ZKL2|F6ZKL2_MACMU;tr|F7C1H4|F7C1H4_MACMU;tr|F7C1I7|F7C1I7_MACMU;tr|F7FP94|F7FP94_MACMU;tr|F7GHL1|F7GHL1_MACMU;tr|F7GNE4|F7GNE4_MACMU;tr|F7GWP9|F7GWP9_MACMU;tr|F7H3B3|F7H3B3_MACMU;tr|F7HG96|F7HG96_MACMU;tr|F7HKA9|F7HKA9_MACMU;tr|H9EMI1|H9EMI1_MACMU	K03456+K04348+K04514+K05858+K04512+K04507+K04511+K02105+K11584+K02677+K04515
Bb-24h/PBS-24h	Phenylalanine, tyrosine and tryptophan biosynthesis	2	3	0.0210452	ko00400	tr|A0A1D5QI06|A0A1D5QI06_MACMU;tr|F6UDV1|F6UDV1_MACMU	K00813
Bb-24h/PBS-24h	Vibrio cholerae infection	10	57	0.0221957	ko05110	tr|F6TM14|F6TM14_MACMU;tr|F7EFE2|F7EFE2_MACMU;tr|F7FLR7|F7FLR7_MACMU;tr|F7FMM0|F7FMM0_MACMU;tr|F7GLJ4|F7GLJ4_MACMU;tr|F7GVN1|F7GVN1_MACMU;tr|F7H3B3|F7H3B3_MACMU;tr|F7HKA9|F7HKA9_MACMU;tr|G7NQ58|G7NQ58_MACMU;tr|H9EUJ3|H9EUJ3_MACMU	K05692+K02149+K03662+K02154+K02147+K06098+K02677+K02146+K09582
Bb-24h/PBS-24h	Gastric acid secretion	11	67	0.0267059	ko04971	tr|A0A1D5R1L9|A0A1D5R1L9_MACMU;tr|F6TM14|F6TM14_MACMU;tr|F6ZKL2|F6ZKL2_MACMU;tr|F7EZT2|F7EZT2_MACMU;tr|F7FEF3|F7FEF3_MACMU;tr|F7GY84|F7GY84_MACMU;tr|F7H3B3|F7H3B3_MACMU;tr|F7HE84|F7HE84_MACMU;tr|F7HK86|F7HK86_MACMU;tr|F7HKA9|F7HKA9_MACMU;tr|H9EMI1|H9EMI1_MACMU	K01539+K05692+K05858+K04630+K04958+K01540+K02677+K02183+K04515
Bb-24h/PBS-24h	Pathogenic Escherichia coli infection	12	76	0.0279949	ko05130	tr|A0A1D5R4Q7|A0A1D5R4Q7_MACMU;tr|F6RIX6|F6RIX6_MACMU;tr|F6TM14|F6TM14_MACMU;tr|F6VT97|F6VT97_MACMU;tr|F6XFG9|F6XFG9_MACMU;tr|F7B5G7|F7B5G7_MACMU;tr|F7BYU7|F7BYU7_MACMU;tr|F7CPT5|F7CPT5_MACMU;tr|F7E840|F7E840_MACMU;tr|F7GNE4|F7GNE4_MACMU;tr|F7H3B3|F7H3B3_MACMU;tr|F7HKA9|F7HKA9_MACMU	K05754+K06630+K05692+K04514+K07604+K12791+K06106+K07375+K02105+K02677
Bb-24h/PBS-24h	Phototransduction	4	15	0.0347168	ko04744	tr|F6ZAW8|F6ZAW8_MACMU;tr|F7HK86|F7HK86_MACMU;tr|F7HSC9|F7HSC9_MACMU;tr|G7N9F6|G7N9F6_MACMU	K13764+K02183
Bb-24h/PBS-24h	Oocyte meiosis	11	70	0.0356958	ko04114	tr|F6RIX6|F6RIX6_MACMU;tr|F6RRV0|F6RRV0_MACMU;tr|F6SFC6|F6SFC6_MACMU;tr|F6XFG9|F6XFG9_MACMU;tr|F7AFF8|F7AFF8_MACMU;tr|F7FEF3|F7FEF3_MACMU;tr|F7GWP9|F7GWP9_MACMU;tr|F7HK86|F7HK86_MACMU;tr|F7HNK4|F7HNK4_MACMU;tr|H9EMI1|H9EMI1_MACMU;tr|I0FP47|I0FP47_MACMU	K06630+K03456+K04348+K03351+K04958+K11584+K02183+K06669+K04515
Bb-24h/PBS-24h	Carbohydrate digestion and absorption	6	30	0.0398953	ko04973	tr|A0A1D5R1L9|A0A1D5R1L9_MACMU;tr|F6ZKL2|F6ZKL2_MACMU;tr|F7GY84|F7GY84_MACMU;tr|F7H3B3|F7H3B3_MACMU;tr|F7HE84|F7HE84_MACMU;tr|F7HKA9|F7HKA9_MACMU	K01539+K05858+K01540+K02677
Bb-24h/PBS-24h	Arginine and proline metabolism	7	38	0.041069	ko00330	tr|A0A1D5QB10|A0A1D5QB10_MACMU;tr|A0A1D5QI06|A0A1D5QI06_MACMU;tr|F6UDV1|F6UDV1_MACMU;tr|F7B6Y1|F7B6Y1_MACMU;tr|F7BGE6|F7BGE6_MACMU;tr|F7D3H3|F7D3H3_MACMU;tr|F7D3I3|F7D3I3_MACMU	K00261+K00813+K00933+K00819+K00274
Bb-24h/PBS-24h	Galactose metabolism	4	16	0.0432348	ko00052	tr|A0A1D5RKW8|A0A1D5RKW8_MACMU;tr|F6WXR9|F6WXR9_MACMU;tr|F7FWB3|F7FWB3_MACMU;tr|F7G9Y1|F7G9Y1_MACMU	K00850+K01784+K01835
Bb-24h/PBS-24h	Glyoxylate and dicarboxylate metabolism	3	10	0.048499	ko00630	tr|A0A1D5R3J3|A0A1D5R3J3_MACMU;tr|F7HA06|F7HA06_MACMU;tr|F7HSV9|F7HSV9_MACMU	K01647+K01681+K00025
PBS-12h/PBS-6h	Antigen processing and presentation	4	22	0.00492555	ko04612	tr|A0A1D5QUV8|A0A1D5QUV8_MACMU;tr|F6WPP9|F6WPP9_MACMU;tr|F7GST0|F7GST0_MACMU;tr|H9ES13|H9ES13_MACMU	K09489+K04079+K08054
PBS-12h/PBS-6h	Phototransduction	3	15	0.0114403	ko04744	tr|F7H3Y5|F7H3Y5_MACMU;tr|F7HK86|F7HK86_MACMU;tr|F7HSC9|F7HSC9_MACMU	K02183+K13764
PBS-12h/PBS-6h	Protein processing in endoplasmic reticulum	9	115	0.0115877	ko04141	tr|A0A1D5R999|A0A1D5R999_MACMU;tr|F6R8Q0|F6R8Q0_MACMU;tr|F6WPP9|F6WPP9_MACMU;tr|F6Z7L8|F6Z7L8_MACMU;tr|F7BAL8|F7BAL8_MACMU;tr|F7GST0|F7GST0_MACMU;tr|H9ES13|H9ES13_MACMU;tr|H9FNL3|H9FNL3_MACMU;tr|H9FTU6|H9FTU6_MACMU	K09542+K09508+K04079+K11519+K10099+K08054+K09561+K09507
PBS-12h/PBS-6h	Huntington's disease	10	149	0.0217251	ko05016	tr|A0A1D5Q182|A0A1D5Q182_MACMU;tr|F6PJS7|F6PJS7_MACMU;tr|F6VFX1|F6VFX1_MACMU;tr|F6WBB5|F6WBB5_MACMU;tr|F6WTW1|F6WTW1_MACMU;tr|F6XV50|F6XV50_MACMU;tr|F6ZKL2|F6ZKL2_MACMU;tr|F7GUA1|F7GUA1_MACMU;tr|H9EM10|H9EM10_MACMU;tr|H9FPR4|H9FPR4_MACMU	K03952+K00414+K03959+K11825+K05862+K02265+K05858+K05863+K04644
PBS-12h/PBS-6h	Parkinson's disease	9	128	0.0221023	ko05012	tr|A0A1D5Q182|A0A1D5Q182_MACMU;tr|A0A1D5Q5I8|A0A1D5Q5I8_MACMU;tr|F6PJS7|F6PJS7_MACMU;tr|F6VFX1|F6VFX1_MACMU;tr|F6WTW1|F6WTW1_MACMU;tr|F6XV50|F6XV50_MACMU;tr|F7GUA1|F7GUA1_MACMU;tr|F7H5X2|F7H5X2_MACMU;tr|H9EM10|H9EM10_MACMU	K03952+K05687+K00414+K03959+K05862+K02265+K05863+K04528
PBS-12h/PBS-6h	Phototransduction - fly	4	41	0.042565	ko04745	tr|F6ZKL2|F6ZKL2_MACMU;tr|F7BYH7|F7BYH7_MACMU;tr|F7H3Y5|F7H3Y5_MACMU;tr|F7HK86|F7HK86_MACMU	K05858+K02677+K02183
PBS-12h/PBS-6h	Lysosome	5	62	0.0494629	ko04142	tr|F6R5I2|F6R5I2_MACMU;tr|F7FHI8|F7FHI8_MACMU;tr|F7H503|F7H503_MACMU;tr|F7HMC7|F7HMC7_MACMU;tr|H9FPR4|H9FPR4_MACMU	K12396+K12392+K12384+K01074+K04644
PBS-24h/PBS-6h	Parkinson's disease	24	128	3.29186e-05	ko05012	sp|P61143|SYUA_MACMU;sp|Q3YAJ5|NDUA4_MACMU;tr|A0A1D5Q5I8|A0A1D5Q5I8_MACMU;tr|A0A1D5QJD6|A0A1D5QJD6_MACMU;tr|A0A1D5QPJ7|A0A1D5QPJ7_MACMU;tr|A0A1D5R5B2|A0A1D5R5B2_MACMU;tr|A0A1D5RBB0|A0A1D5RBB0_MACMU;tr|F6QA37|F6QA37_MACMU;tr|F6S4N7|F6S4N7_MACMU;tr|F6SCE9|F6SCE9_MACMU;tr|F6VFX1|F6VFX1_MACMU;tr|F6WTW1|F6WTW1_MACMU;tr|F6ZV38|F6ZV38_MACMU;tr|F7BGT6|F7BGT6_MACMU;tr|F7ERL9|F7ERL9_MACMU;tr|F7EV45|F7EV45_…	K04528+K03948+K05687+K03949+K02263+K04557+K05611+K05863+K02137+K03965+K03959+K05862+K00501+K02134+K03953+K02136+K02268+K03962+K03878
PBS-24h/PBS-6h	Oxidative phosphorylation	18	105	0.00100441	ko00190	sp|Q3YAJ5|NDUA4_MACMU;tr|A0A1D5QJD6|A0A1D5QJD6_MACMU;tr|A0A1D5QPJ7|A0A1D5QPJ7_MACMU;tr|F6S4N7|F6S4N7_MACMU;tr|F6SCE9|F6SCE9_MACMU;tr|F6VFX1|F6VFX1_MACMU;tr|F7ERL9|F7ERL9_MACMU;tr|F7FNL2|F7FNL2_MACMU;tr|F7GLJ4|F7GLJ4_MACMU;tr|F7H7P1|F7H7P1_MACMU;tr|F7HJS5|F7HJS5_MACMU;tr|F7HLV2|F7HLV2_MACMU;tr|F7HQ00|F7HQ00_MACMU;tr|G7MRI0|G7MRI0_MACMU;tr|G7NQ58|G7NQ58_MACMU;tr|H9FVS9|H9FVS9_MACMU;tr|H9FVU4|H9FVU4…	K03948+K03949+K02263+K02137+K03965+K03959+K02134+K02130+K02147+K03953+K02136+K02268+K03962+K02152+K02146+K02129+K02150+K03878
PBS-24h/PBS-6h	Alzheimer's disease	19	137	0.00874086	ko05010	sp|P61143|SYUA_MACMU;sp|Q3YAJ5|NDUA4_MACMU;tr|A0A1D5QJD6|A0A1D5QJD6_MACMU;tr|A0A1D5QPJ7|A0A1D5QPJ7_MACMU;tr|F6S4N7|F6S4N7_MACMU;tr|F6SCE9|F6SCE9_MACMU;tr|F6VFX1|F6VFX1_MACMU;tr|F6W6J7|F6W6J7_MACMU;tr|F6XLN8|F6XLN8_MACMU;tr|F6ZKL2|F6ZKL2_MACMU;tr|F7ERL9|F7ERL9_MACMU;tr|F7H4X8|F7H4X8_MACMU;tr|F7H5X2|F7H5X2_MACMU;tr|F7H7P1|F7H7P1_MACMU;tr|F7HJS5|F7HJS5_MACMU;tr|F7HK86|F7HK86_MACMU;tr|F7HLV2|F7HLV2_M…	K04528+K03948+K03949+K02263+K02137+K03965+K03959+K02090+K04380+K05858+K02134+K03953+K02136+K02183+K02268+K03962+K05853
PBS-24h/PBS-6h	Collecting duct acid secretion	5	19	0.0128772	ko04966	tr|A0A1D5Q4H1|A0A1D5Q4H1_MACMU;tr|F7GLJ4|F7GLJ4_MACMU;tr|G7MRI0|G7MRI0_MACMU;tr|G7NQ58|G7NQ58_MACMU;tr|H9FVU4|H9FVU4_MACMU	K13627+K02147+K02152+K02146+K02150
PBS-24h/PBS-6h	Antigen processing and presentation	5	22	0.024075	ko04612	tr|A0A1D5QVT4|A0A1D5QVT4_MACMU;tr|F6WPP9|F6WPP9_MACMU;tr|F7D4F0|F7D4F0_MACMU;tr|F7FMQ2|F7FMQ2_MACMU;tr|F7GST0|F7GST0_MACMU	K01363+K04079+K03283+K08057
PBS-24h/PBS-6h	Taste transduction	4	15	0.024621	ko04742	tr|F6PUU7|F6PUU7_MACMU;tr|F6ZKL2|F6ZKL2_MACMU;tr|F7H8D5|F7H8D5_MACMU;tr|G7NCS9|G7NCS9_MACMU	K04632+K05858+K13755+K04540
PBS-24h/PBS-6h	Fatty acid elongation in mitochondria	3	9	0.0274849	ko00062	tr|A0A1D5QGP4|A0A1D5QGP4_MACMU;tr|F7FRK6|F7FRK6_MACMU;tr|F7HMC7|F7HMC7_MACMU	K07511+K07515+K01074
PBS-24h/PBS-6h	Galactose metabolism	4	16	0.0308722	ko00052	tr|A0A1D5QYR2|A0A1D5QYR2_MACMU;tr|A0A1D5RKW8|A0A1D5RKW8_MACMU;tr|F7FWB3|F7FWB3_MACMU;tr|F7G9Y1|F7G9Y1_MACMU	K00850+K01784+K01835
PBS-24h/PBS-6h	Glyoxylate and dicarboxylate metabolism	3	10	0.0370511	ko00630	tr|A0A1D5R3J3|A0A1D5R3J3_MACMU;tr|F7BKH7|F7BKH7_MACMU;tr|F7HA06|F7HA06_MACMU	K01647+K01681
PBS-24h/PBS-6h	Huntington's disease	18	149	0.0383686	ko05016	sp|Q3YAJ5|NDUA4_MACMU;tr|A0A1D5QJD6|A0A1D5QJD6_MACMU;tr|A0A1D5QPJ7|A0A1D5QPJ7_MACMU;tr|F6PL38|F6PL38_MACMU;tr|F6QA37|F6QA37_MACMU;tr|F6S4N7|F6S4N7_MACMU;tr|F6SCE9|F6SCE9_MACMU;tr|F6VFX1|F6VFX1_MACMU;tr|F6WTW1|F6WTW1_MACMU;tr|F6ZKL2|F6ZKL2_MACMU;tr|F7ERL9|F7ERL9_MACMU;tr|F7EV45|F7EV45_MACMU;tr|F7GUA1|F7GUA1_MACMU;tr|F7H7P1|F7H7P1_MACMU;tr|F7HJS5|F7HJS5_MACMU;tr|F7HLV2|F7HLV2_MACMU;tr|F7HQ00|F7HQ00…	K03948+K03949+K02263+K11824+K05863+K02137+K03965+K03959+K05862+K05858+K02134+K03953+K02136+K02268+K03962+K04564

## Sheet: VN
Group	Total	Pathway
Bb-12h/PBS-12h Bb-24h/Bb-6h Bb-24h/PBS-24h PBS-12h/PBS-6h PBS-24h/PBS-6h	2	Parkinson's disease
		Huntington's disease
Bb-12h/PBS-12h Bb-24h/Bb-6h Bb-24h/PBS-24h PBS-24h/PBS-6h	2	Oxidative phosphorylation
		Alzheimer's disease
Bb-24h/Bb-6h Bb-6h/PBS-6h	1	Ribosome
Bb-12h/Bb-6h Bb-24h/PBS-24h	1	Phenylalanine, tyrosine and tryptophan biosynthesis
Bb-12h/PBS-12h Bb-24h/Bb-6h	1	Cardiac muscle contraction
Bb-12h/PBS-12h Bb-24h/PBS-24h	1	Wnt signaling pathway
Bb-24h/Bb-6h Bb-24h/PBS-24h	1	Protein digestion and absorption
Bb-24h/PBS-24h PBS-12h/PBS-6h	1	Phototransduction
Bb-24h/PBS-24h PBS-24h/PBS-6h	2	Glyoxylate and dicarboxylate metabolism
		Galactose metabolism
PBS-12h/PBS-6h PBS-24h/PBS-6h	1	Antigen processing and presentation
Bb-6h/PBS-6h	1	Folate biosynthesis
Bb-12h/Bb-6h	2	Amyotrophic lateral sclerosis (ALS)
		Thyroid cancer
Bb-12h/PBS-12h	3	Nucleotide excision repair
		Ascorbate and aldarate metabolism
		Pancreatic secretion
Bb-24h/Bb-6h	1	Amoebiasis
Bb-24h/PBS-24h	8	Carbohydrate digestion and absorption
		Gastric acid secretion
		Oocyte meiosis
		Pathogenic Escherichia coli infection
		Phenylalanine metabolism
		Proximal tubule bicarbonate reclamation
		Arginine and proline metabolism
		Vibrio cholerae infection
PBS-12h/PBS-6h	3	Lysosome
		Phototransduction - fly
		Protein processing in endoplasmic reticulum
PBS-24h/PBS-6h	3	Fatty acid elongation in mitochondria
		Collecting duct acid secretion
		Taste transduction

## Sheet: Annotation
Pathway ID	Pathway ID in KEGG database
Proteins	Proteins annotated to this pathway
P value	The p-value is calculated by hypergeometric test. When the value is less than 0.05, it is defined as a pathway that is significantly enriched in differential proteins
Kos	KEGG Orthology belonging to the Pathway
