# Supplementary material for: Proteomic Analysis of Rhesus Macaque Brain Explants Treated With Borrelia burgdorferi Identifies Host GAP-43 as a Potential Factor Associated With Lyme Neuroborreliosis
Source: Front Cell Infect Microbiol. 2021 Jun 10;11:647662. doi: 10.3389/fcimb.2021.647662 (PMC8224226; doi:10.3389/fcimb.2021.647662)
Supplement: Supplementary file 6 [file Table_3.xlsx]

## Sheet: Screening of DEPs
Groups	Accession	Name	GenName	Diff_state	Fold change	Pvalue
Bb-12h/P-12h	F6QWX1_MACMU	Abhydrolase domain containing 16A	ABHD16A	down	0.289395	0.0423787
Bb-12h/P-12h	A0A1D5RBT0_MACMU	ARP3 actin related protein 3 homolog	ACTR3	up	3.96787	0.0234103
Bb-12h/Bb-6h	F7HTL0_MACMU	Adenylosuccinate synthetase isozyme 2	ADSS	up	1.60709	0.0185372
Bb-24h/Bb-6h	F6YY71_MACMU	Aldehyde dehydrogenase 1 family member A1	ALDH1A1	up	3.75168	0.0155242
Bb-6h/P-6h	A0A1D5RIH7_MACMU	Anillin actin binding protein	ANLN	down	0.586362	0.0328993
Bb-6h/P-6h	F7H0C7_MACMU	Annexin	ANXA2	up	4.11677	0.0228008
Bb-12h/P-12h	F7FHI8_MACMU	AP complex subunit beta	AP1B1	up	3.82629	0.0284212
Bb-24h/Bb-6h	APOA1_MACMU	Apolipoprotein A-I	APOA1	down	0.303418	0.00737364
P-12h/P-6h	H9ESA6_MACMU	ADP ribosylation factor like GTPase 2	ARL2	up	2.80111	0.0484379
Bb-6h/P-6h	A0A1D5Q4B3_MACMU	"ArfGAP with SH3 domain, ankyrin repeat and PH domain 1	ASAP1	down	0.57566	0.0318045
Bb-6h/P-6h	A0A1D5R0U6_MACMU	ATPase family AAA domain-containing protein 1	ATAD1	up	2.49055	0.0257081
Bb-12h/Bb-6h	F6QR66_MACMU	Autophagy-related protein 9	ATG9A	up	1.97831	0.0343786
Bb-12h/P-12h	F7CSS1_MACMU	BCL2 associated athanogene 6	BAG6	down	0.175118	0.0285364
Bb-12h/Bb-6h	F7CSS1_MACMU	BCL2 associated athanogene 6	BAG6	down	0.326619	0.00785917
P-24h/P-6h	H9ERL9_MACMU	Brain abundant membrane attached signal protein 1	BASP1	down	0.0567147	0.0415699
Bb-12h/Bb-6h	F7GNU8_MACMU	Breast carcinoma amplified sequence 1	BCAS1	down	0.380206	0.00606285
P-12h/P-6h	F6Y0R1_MACMU	Calcium-binding protein 39	CAB39	down	0.15855	0.00954856
Bb-12h/P-12h	F7HK86_MACMU	Calmodulin 2	CALM2	up	13.3178	0.0260857
P-12h/P-6h	F7HK86_MACMU	Calmodulin 2	CALM2	down	0.110417	0.0199293
Bb-12h/P-12h	F7D1C5_MACMU	Carbonyl reductase 1	CBR1	down	0.211006	0.0150651
Bb-12h/Bb-6h	F7D1C5_MACMU	Carbonyl reductase 1	CBR1	down	0.316563	0.0254512
Bb-24h/P-24h	F7A802_MACMU	CD47 molecule	CD47	up	25.39	0.0108813
P-24h/P-6h	F7A802_MACMU	CD47 molecule	CD47	down	0.0433478	0.0362064
Bb-24h/P-24h	G7N2W9_MACMU	Phosphatidate cytidylyltransferase	CDS2	up	30.9232	0.0482148
Bb-12h/Bb-6h	A0A1D5R6I4_MACMU	Calcineurin like EF-hand protein 1	CHP1	up	1.70724	0.0438354
Bb-24h/P-24h	F7GZX3_MACMU	Claudin-12	CLDN12	down	0.30211	0.0146884
Bb-12h/P-12h	F6PP70_MACMU	Chloride intracellular channel protein	CLIC4	down	0.17646	0.0403661
Bb-24h/Bb-6h	F7BJV7_MACMU	Collagen type I alpha 1 chain	COL1A1	down	0.205151	0.00740223
P-24h/P-6h	A0A1D5R2A6_MACMU	Collagen type VI alpha 3 chain	COL6A3	up	3.55269	0.0254513
Bb-24h/Bb-6h	H9FQ52_MACMU	Cysteine-rich protein 2	CRIP2	down	0.260412	0.0412248
P-24h/P-6h	F7DLR1_MACMU	Cystatin-B	CSTB	down	0.0408315	0.0301188
Bb-24h/Bb-6h	A0A1D5QD17_MACMU	Acyl-CoA-binding protein isoform 3	DBI	down	0.258927	0.0346118
P-24h/P-6h	H9H2T8_MACMU	Drebrin like	DBNL	down	0.0563775	0.0264259
Bb-6h/P-6h	H9FTU6_MACMU	DnaJ heat shock protein family (Hsp40) member B1	DNAJB1	down	0.594298	0.00563369
Bb-12h/Bb-6h	F7B1L6_MACMU	Dynein light chain roadblock	DYNLRB1	up	1.54896	0.0200973
P-24h/P-6h	H9H425_MACMU	"ETHE1, persulfide dioxygenase	ETHE1	up	3.98715	0.0254511
P-24h/P-6h	F6SPJ4_MACMU	Uncharacterized protein	FAM49B	down	0.0473147	0.0315658
P-12h/P-6h	F6SPJ4_MACMU	Uncharacterized protein	FAM49B	down	0.224273	0.0254513
Bb-12h/P-12h	F7DVH0_MACMU	FK506 binding protein 11	FKBP11	up	3.64944	0.0158555
Bb-24h/Bb-6h	A0A1D5QHC1_MACMU	Filamin C	FLNC	up	4.25773	0.0324112
P-24h/P-6h	F7FA05_MACMU	Folate hydrolase 1	FOLH1B	up	8.93523	0.0348851
Bb-12h/Bb-6h	F7F7H3_MACMU	Gamma-aminobutyric acid type A receptor alpha1 subunit	GABRA1	up	1.57776	0.0192853
Bb-24h/P-24h	F7FEE8_MACMU	Growth associated protein 43	GAP43	up	24.5911	0.0119066
P-24h/P-6h	F7FEE8_MACMU	Growth associated protein 43	GAP43	down	0.0272684	0.015445
Bb-6h/P-6h	F6TBD5_MACMU	GTPase activating protein and VPS9 domains 1	GAPVD1	down	0.580789	0.010789
Bb-24h/P-24h	F6ZNF3_MACMU	Glial fibrillary acidic protein	GFAP	down	0.0108558	0.0123034
Bb-24h/Bb-6h	F6ZNF3_MACMU	Glial fibrillary acidic protein	GFAP	down	0.105753	0.0104355
P-24h/P-6h	F6ZNF3_MACMU	Glial fibrillary acidic protein	GFAP	up	76.2886	0.0291947
Bb-12h/Bb-6h	F7GJC8_MACMU	G protein subunit alpha z	GNAZ	up	1.57096	0.0389286
P-12h/P-6h	F6TFY2_MACMU	Guanine nucleotide-binding protein subunit gamma	GNG4	down	0.220838	0.00776327
Bb-12h/Bb-6h	H9EVG6_MACMU	Aspartate aminotransferase	GOT1	down	0.400662	0.0415292
Bb-12h/P-12h	A0A1D5RJF7_MACMU	H1 histone family member 0	H1F0	down	0.211301	0.0263538
Bb-6h/P-6h	A0A1D5RJF7_MACMU	H1 histone family member 0	H1F0	up	3.49968	0.0492337
Bb-12h/Bb-6h	A0A1D5RJF7_MACMU	H1 histone family member 0	H1F0	down	0.304802	0.0049349
P-12h/P-6h	A0A1D5RJF7_MACMU	H1 histone family member 0	H1F0	up	5.03762	0.0126944
Bb-6h/P-6h	F7HAN9_MACMU	Histone H1b	HIST1H1E	up	20.4349	0.00874687
Bb-12h/Bb-6h	F7HAN9_MACMU	Histone H1b	HIST1H1E	down	0.26066	0.00872031
P-12h/P-6h	F7HAN9_MACMU	Histone H1b	HIST1H1E	up	18.3138	0.0131139
Bb-24h/P-24h	F6XTF7_MACMU	Heat shock protein beta-1	HSPB1	down	0.288422	0.0492336
Bb-12h/Bb-6h	A0A1D5Q9H8_MACMU	Uncharacterized protein	IQSEC1	up	1.79567	0.0350539
Bb-12h/Bb-6h	F7HLH5_MACMU	Integral membrane protein 2C	ITM2C	up	3.79346	0.0330129
Bb-12h/P-12h	F6R3H0_MACMU	Inositol-tetrakisphosphate 1-kinase	ITPK1	down	0.297288	0.0385359
Bb-24h/Bb-6h	F7B786_MACMU	Cytokeratin-1	KRT1	up	3.1398	0.0359
Bb-6h/P-6h	F6W1Y8_MACMU	"Late endosomal/lysosomal adaptor, MAPK and MTOR activator 2	LAMTOR2	down	0.217792	0.00576981
Bb-24h/Bb-6h	F6W1Y8_MACMU	"Late endosomal/lysosomal adaptor, MAPK and MTOR activator 2	LAMTOR2	up	2.85868	0.0167494
Bb-12h/Bb-6h	F6XV50_MACMU	Uncharacterized protein	LOC701661	up	1.60064	0.0498287
P-12h/P-6h	F6XV50_MACMU	Uncharacterized protein	LOC701661	down	0.242267	0.0165318
P-12h/P-6h	F6S3E9_MACMU	Ferritin	LOC714576	up	4.49192	0.0449781
Bb-12h/P-12h	COX5A_MACMU	Myelin associated glycoprotein	MAG	down	0.132503	0.0101503
Bb-12h/Bb-6h	F6WAA5_MACMU	Myelin associated glycoprotein	MAG	down	0.182905	0.0120754
Bb-24h/Bb-6h	F6Y384_MACMU	Microtubule-associated protein	MAP2	down	0.139339	0.00594958
P-24h/P-6h	F7EW39_MACMU	Myristoylated alanine rich protein kinase C substrate	MARCKS	down	0.0552901	0.0242405
Bb-6h/P-6h	A0A1D5QGA7_MACMU	Monoglyceride lipase	MGLL	down	0.557475	0.0350539
Bb-6h/P-6h	F7GXZ0_MACMU	Myelin-oligodendrocyte glycoprotein	MOG	down	0.540083	0.047421
P-24h/P-6h	F7G0Y5_MACMU	Mitochondrial ribosomal protein L2	MRPL2	up	6.71484	0.0231117
Bb-24h/P-24h	F6Y8S5_MACMU	Mitochondrial ribosomal protein L28	MRPL28	down	0.243583	0.0495069
P-24h/P-6h	F6Y8S5_MACMU	Mitochondrial ribosomal protein L28	MRPL28	up	6.14372	0.0372152
P-12h/P-6h	F6Y8S5_MACMU	Mitochondrial ribosomal protein L28	MRPL28	up	2.43244	0.00989481
Bb-24h/Bb-6h	F6PMM4_MACMU	Neutral cholesterol ester hydrolase 1	NCEH1	up	2.63574	0.0423787
Bb-12h/P-12h	NDUA4_MACMU	Cytochrome c oxidase subunit NDUFA4	NDUFA4	up	6.0874	0.0374051
Bb-12h/P-12h	F7G5S6_MACMU	Neurofilament heavy	NEFH	down	0.195036	0.00896593
Bb-24h/P-24h	F7A3X4_MACMU	Oligodendrocytic myelin paranodal and inner loop protein	OPALIN	down	0.10772	0.0105218
Bb-12h/Bb-6h	F7A3X4_MACMU	Oligodendrocytic myelin paranodal and inner loop protein	OPALIN	down	0.157763	0.0015876
Bb-12h/P-12h	F7AF75_MACMU	Acyl carrier protein	PALB2	up	10.8861	0.0307604
Bb-24h/Bb-6h	F7H8D5_MACMU	Phosphodiesterase	PDE1B	up	4.61776	0.0441654
P-24h/P-6h	F7GDH6_MACMU	Phosphatase and actin regulator	PHACTR1	up	6.84078	0.0397371
Bb-24h/P-24h	F6V958_MACMU	GPI-anchor transamidase	PIGK	down	0.108809	0.0158462
Bb-6h/P-6h	H9FTP6_MACMU	Phosphoinositide 3-kinase regulatory subunit 4	PIK3R4	down	0.449221	0.0365472
Bb-24h/P-24h	PPIA_MACMU	Peptidyl-prolyl cis-trans isomerase A	PPIA	down	0.216601	0.0362841
Bb-24h/Bb-6h	PPIA_MACMU	Peptidyl-prolyl cis-trans isomerase A	PPIA	down	0.201509	0.0146323
Bb-12h/P-12h	F7E5C2_MACMU	"Protein phosphatase, Mg2+/Mn2+ dependent 1E	PPM1E	up	5.30225	0.0175817
Bb-24h/P-24h	A0A1D5Q449_MACMU	Peroxiredoxin 4	PRDX4	down	0.231216	0.00400401
P-12h/P-6h	F7F6H0_MACMU	Peroxiredoxin-6	PRDX6	down	0.240993	0.00206023
Bb-24h/Bb-6h	F7FA61_MACMU	Prolargin	PRELP	down	0.244353	0.00416083
Bb-24h/Bb-6h	F6ZSC5_MACMU	Prolyl endopeptidase-like	PREPL	up	4.11259	0.0103675
Bb-24h/P-24h	F7AVI8_MACMU	Proline rich 36	PRR36	down	0.266182	0.0353312
P-12h/P-6h	F7E2S4_MACMU	Proteasome subunit alpha type	PSMA3	up	2.75435	0.00578724
Bb-24h/P-24h	F6TQR0_MACMU	Quinoid dihydropteridine reductase	QDPR	down	0.269385	0.0200973
Bb-6h/P-6h	F6TQR0_MACMU	Quinoid dihydropteridine reductase	QDPR	down	0.534587	0.00936133
Bb-6h/P-6h	F6R947_MACMU	Regulating synaptic membrane exocytosis 1	RIMS1	up	2.70683	0.029452
P-12h/P-6h	F6TKN9_MACMU	Uncharacterized protein	RPL24	up	2.45473	0.00326472
Bb-6h/P-6h	F6R318_MACMU	Ribosomal protein L3	RPL3	up	4.22512	0.0407532
P-12h/P-6h	F6R318_MACMU	Ribosomal protein L3	RPL3	up	4.13328	0.0165319
Bb-6h/P-6h	G7NER4_MACMU	60S ribosomal protein L35	RPL35	up	3.92849	0.0150017
Bb-6h/P-6h	F7C322_MACMU	60S ribosomal protein L4	RPL4	up	6.79665	0.0122412
P-12h/P-6h	F7C322_MACMU	60S ribosomal protein L4	RPL4	up	5.37493	0.0156943
Bb-6h/P-6h	G7N0D2_MACMU	60S ribosomal protein L8	RPL8	up	3.94483	0.0449387
Bb-24h/Bb-6h	F6TQ53_MACMU	60S acidic ribosomal protein P1	RPLP1	down	0.242344	0.0472987
Bb-24h/Bb-6h	F7AA98_MACMU	40S ribosomal protein S28	RPS28	down	0.1925	0.0407305
Bb-6h/P-6h	F7DV33_MACMU	40S ribosomal protein S8	RPS8	up	6.32671	0.0254512
Bb-12h/P-12h	F7HG96_MACMU	Reticulon	RTN1	up	4.18905	0.0102341
P-24h/P-6h	F6ZUY6_MACMU	RuvB-like helicase	RUVBL2	up	5.45597	0.0432996
Bb-12h/P-12h	F6PRH2_MACMU	Serine incorporator 1	SERINC1	up	5.33378	0.0262916
P-12h/P-6h	F6PRH2_MACMU	Serine incorporator 1	SERINC1	down	0.179567	0.0119459
P-24h/P-6h	F6V360_MACMU	Neuroserpin	SERPINI1	up	3.87258	7.11e-08
Bb-24h/P-24h	F7AFF8_MACMU	Sideroflexin	SFXN5	up	21.2618	0.0269106
Bb-24h/P-24h	F6QA37_MACMU	ADP/ATP translocase 1	SLC25A4	up	25.7283	0.0280547
P-24h/P-6h	F6QA37_MACMU	ADP/ATP translocase 1	SLC25A4	down	0.0466336	0.0304735
Bb-24h/P-24h	SNP25_MACMU	Synaptosomal-associated protein 25	SNAP25	up	24.2935	0.0165557
Bb-24h/P-24h	F7H5X2_MACMU	Beta-synuclein	SNCB	up	20.9249	0.0115736
P-24h/P-6h	F7H5X2_MACMU	Beta-synuclein	SNCB	down	0.0370393	0.0106686
P-12h/P-6h	F7GQT1_MACMU	Serine and arginine rich splicing factor 7	SRSF7	up	3.12157	0.0231864
Bb-6h/P-6h	F7GIA1_MACMU	Syntaxin binding protein 5	STXBP5	down	0.555002	0.039737
P-12h/P-6h	F6VJM4_MACMU	Uncharacterized protein	SV2B	down	0.113936	0.0161818
Bb-12h/P-12h	F7A993_MACMU	TAR DNA binding protein	TARDBP	down	0.188029	0.0384303
Bb-12h/Bb-6h	F7A993_MACMU	TAR DNA binding protein	TARDBP	down	0.377487	0.0419799
Bb-12h/P-12h	F7HHW2_MACMU	Protein TFG isoform 1	TFG	up	5.08423	0.0397371
P-12h/P-6h	F7HHW2_MACMU	Protein TFG isoform 1	TFG	down	0.2199	0.0135431
Bb-12h/P-12h	F6ZV38_MACMU	Tyrosine hydroxylase	TH	down	0.2528	0.0276617
Bb-24h/Bb-6h	F6ZV38_MACMU	Tyrosine hydroxylase	TH	up	18.3138	0.0131139
P-24h/P-6h	F6ZV38_MACMU	Tyrosine hydroxylase	TH	up	22.3283	0.0417479
Bb-12h/Bb-6h	F7EW76_MACMU	Thy-1 membrane glycoprotein	THY1	down	0.39099	0.0187186
Bb-12h/Bb-6h	F7GV58_MACMU	Tropomyosin 1 (alpha)	TPM1	up	2.03313	0.0247907
P-12h/P-6h	F6UEX6_MACMU	Ubiquitin-conjugating enzyme E2 K	UBE2K	down	0.20722	0.042625
Bb-24h/Bb-6h	F6PJS7_MACMU	"Cytochrome b-c1 complex subunit 1, mitochondrial	UQCRC1	up	3.80447	0.0175574
Bb-24h/Bb-6h	F6Z424_MACMU	Cytochrome b-c1 complex subunit 6	UQCRH	up	2.93815	0.0108813
Bb-24h/P-24h	F6WTW1_MACMU	Voltage dependent anion channel 3	VDAC3	up	19.8377	0.0176794
Bb-24h/P-24h	F7H8D1_MACMU	Vacuolar protein sorting-associated protein 29	VPS29	up	22.4974	0.0283176
Bb-24h/P-24h	F6XFG9_MACMU	14-3-3 protein beta/alpha	YWHAB	up	22.7025	0.00375587
P-24h/P-6h	F6XFG9_MACMU	14-3-3 protein beta/alpha	YWHAB	down	0.0413065	0.00183992
